# Supplementary material for: A trans‐omic Mendelian randomization study of parental lifespan uncovers novel aging biology and therapeutic candidates for chronic diseases
Source: Aging Cell. 2021 Oct 27;20(11):e13497. doi: 10.1111/acel.13497 (PMC8590095; doi:10.1111/acel.13497)
Supplement: Supplementary file 1 — Table S1 [file ACEL-20-e13497-s010.xlsx]

## Sheet: Feuil1
Supplementary Table 1	eGenes association with parental lifespan following correction for multiple testing in the transcriptome-wide association study before applying genetic colocalization
Gene	Gene ID	Chromosome band	Tissue	Z-score	P-value	Bonferroni p-value threshold	PPH4	N gene tested
AL355310.2	ENSG00000228703.1	1p13.3	Lung	4.969	6.74E-07	4.38E-06	0.065	11377
CELSR2	ENSG00000143126.7	1p13.3	Liver	5.033	4.83E-07	9.19E-06	0.987	5397
GSTM1	ENSG00000134184.12	1p13.3	Liver	4.448	8.69E-06	9.19E-06	0.039	5397
PSRC1	ENSG00000134222.16	1p13.3	Esophagus Mucosa	4.884	1.04E-06	4.30E-06	0.986	11591
PSRC1	ENSG00000134222.16	1p13.3	Heart Left Ventricle	4.597	4.29E-06	5.97E-06	0.978	8338
PSRC1	ENSG00000134222.16	1p13.3	Liver	4.663	3.12E-06	9.19E-06	0.978	5397
PSRC1	ENSG00000134222.16	1p13.3	Nerve Tibial	5.032	4.86E-07	3.66E-06	0.986	13603
PSRC1	ENSG00000134222.16	1p13.3	Skin Sun Exposed Lower leg	4.626	3.72E-06	3.77E-06	0.978	13219
SORT1	ENSG00000134243.11	1p13.3	Liver	4.835	1.33E-06	9.19E-06	0.987	5397
C1orf123	ENSG00000162384.13	1p32.3	Brain Frontal Cortex BA9	4.661	3.15E-06	8.23E-06	0.661	6036
LRP8	ENSG00000157193.15	1p32.3	Brain Caudate basal ganglia	4.566	4.97E-06	7.67E-06	0.761	6476
LRP8	ENSG00000157193.15	1p32.3	Esophagus Gastroesophageal Junction	4.57	4.87E-06	5.54E-06	0.653	8977
AGBL5	ENSG00000084693.15	2p23.3	Artery Tibial	-5.12	3.06E-07	4.52E-06	0.273	11023
KCNK3	ENSG00000171303.6	2p23.3	Brain Nucleus accumbens basal ganglia	5.519	3.41E-08	7.11E-06	0.95	6993
ALS2	ENSG00000003393.14	2q33.1	Brain Caudate basal ganglia	-4.607	4.09E-06	7.67E-06	0.018	6476
NEK10	ENSG00000163491.16	3p24.1	Esophagus Muscularis	4.685	2.80E-06	4.39E-06	0.768	11334
ADD1	ENSG00000087274.16	4p16.3	Brain Cerebellar Hemisphere	5.08	3.77E-07	6.17E-06	0.115	8063
ADD1	ENSG00000087274.16	4p16.3	Heart Left Ventricle	-5.28	1.29E-07	5.97E-06	0.562	8338
ADD1	ENSG00000087274.16	4p16.3	Thyroid	-5.141	2.74E-07	3.68E-06	0.825	13548
GRK4	ENSG00000125388.19	4p16.3	Adipose Subcutaneous	-4.859	1.18E-06	4.08E-06	0.449	12224
GRK4	ENSG00000125388.19	4p16.3	Adipose Visceral Omentum	-4.881	1.06E-06	5.40E-06	0.592	9222
GRK4	ENSG00000125388.19	4p16.3	Adrenal Gland	-4.572	4.83E-06	7.77E-06	0.518	6388
GRK4	ENSG00000125388.19	4p16.3	Artery Aorta	-4.77	1.85E-06	5.30E-06	0.572	9398
GRK4	ENSG00000125388.19	4p16.3	Artery Coronary	-5.054	4.33E-07	9.29E-06	0.568	5340
GRK4	ENSG00000125388.19	4p16.3	Artery Tibial	-4.939	7.84E-07	4.52E-06	0.56	11023
GRK4	ENSG00000125388.19	4p16.3	Brain Cerebellar Hemisphere	-5.435	5.49E-08	6.17E-06	0.565	8063
GRK4	ENSG00000125388.19	4p16.3	Brain Cerebellum	-4.752	2.02E-06	5.56E-06	0.587	8952
GRK4	ENSG00000125388.19	4p16.3	Brain Frontal Cortex BA9	-4.602	4.18E-06	8.23E-06	0.488	6036
GRK4	ENSG00000125388.19	4p16.3	Brain Hippocampus	-4.656	3.22E-06	9.25E-06	0.369	5365
GRK4	ENSG00000125388.19	4p16.3	Brain Nucleus accumbens basal ganglia	-5.479	4.27E-08	7.11E-06	0.542	6993
GRK4	ENSG00000125388.19	4p16.3	Colon Sigmoid	-4.998	5.78E-07	5.71E-06	0.557	8719
GRK4	ENSG00000125388.19	4p16.3	Colon Transverse	-4.681	2.86E-06	5.62E-06	0.582	8857
GRK4	ENSG00000125388.19	4p16.3	Esophagus Gastroesophageal Junction	-4.839	1.31E-06	5.54E-06	0.569	8977
GRK4	ENSG00000125388.19	4p16.3	Esophagus Mucosa	-4.826	1.39E-06	4.30E-06	0.555	11591
GRK4	ENSG00000125388.19	4p16.3	Esophagus Muscularis	-4.826	1.39E-06	4.39E-06	0.564	11334
GRK4	ENSG00000125388.19	4p16.3	Lung	-4.875	1.09E-06	4.38E-06	0.583	11377
GRK4	ENSG00000125388.19	4p16.3	Minor Salivary Gland	-4.528	5.95E-06	1.04E-05	0.478	4771
GRK4	ENSG00000125388.19	4p16.3	Skin Not Sun Exposed Suprapubic	-4.923	8.54E-07	4.08E-06	0.564	12209
GRK4	ENSG00000125388.19	4p16.3	Skin Sun Exposed Lower leg	-4.728	2.27E-06	3.77E-06	0.566	13219
GRK4	ENSG00000125388.19	4p16.3	Small Intestine Terminal Ileum	-4.767	1.87E-06	9.69E-06	0.56	5115
GRK4	ENSG00000125388.19	4p16.3	Stomach	-4.847	1.25E-06	6.73E-06	0.532	7381
GRK4	ENSG00000125388.19	4p16.3	Thyroid	-4.987	6.13E-07	3.68E-06	0.578	13548
HTT	ENSG00000197386.10	4p16.3	Muscle Skeletal	4.642	3.45E-06	4.53E-06	0.926	10993
MSANTD1	ENSG00000188981.10	4p16.3	Brain Cerebellar Hemisphere	-5.45	5.03E-08	6.17E-06	0.125	8063
MSANTD1	ENSG00000188981.10	4p16.3	Nerve Tibial	-4.801	1.58E-06	3.66E-06	0.407	13603
NOP14-AS1	ENSG00000249673.6	4p16.3	Thyroid	-4.747	2.07E-06	3.68E-06	0.178	13548
AC104596.1	ENSG00000250326.1	4q31.21	Brain Nucleus accumbens basal ganglia	4.894	9.87E-07	7.11E-06	0.815	6993
CRIP3	ENSG00000146215.13	6p21.1	Skin Sun Exposed Lower leg	4.796	1.62E-06	3.77E-06	0.956	13219
LRRC73	ENSG00000204052.4	6p21.1	Skin Sun Exposed Lower leg	-4.797	1.61E-06	3.77E-06	0.94	13219
ZNF318	ENSG00000171467.15	6p21.1	Adrenal Gland	4.795	1.63E-06	7.77E-06	0.974	6388
PSMB8	ENSG00000204264.8	6p21.32	Small Intestine Terminal Ileum	5.348	8.91E-08	9.69E-06	0.181	5115
PSORS1C1	ENSG00000204540.10	6p21.33	Kidney Cortex	4.447	8.69E-06	1.70E-05	0.054	2900
HIST1H4H	ENSG00000158406.4	6p22.2	Whole Blood	-5.062	4.15E-07	4.94E-06	0.965	10086
SLC22A1	ENSG00000175003.12	6q25.3	Artery Tibial	5.033	4.82E-07	4.52E-06	0.028	11023
SLC22A1	ENSG00000175003.12	6q25.3	Nerve Tibial	4.838	1.31E-06	3.66E-06	0.01	13603
SLC22A1	ENSG00000175003.12	6q25.3	Skin Sun Exposed Lower leg	6.04	1.54E-09	3.77E-06	0.003	13219
SLC22A1	ENSG00000175003.12	6q25.3	Stomach	4.589	4.46E-06	6.73E-06	0.069	7381
SLC22A2	ENSG00000112499.12	6q25.3	Muscle Skeletal	5.392	6.99E-08	4.53E-06	0.025	10993
SLC22A3	ENSG00000146477.5	6q25.3	Brain Frontal Cortex BA9	-4.694	2.68E-06	8.23E-06	0	6036
SLC22A3	ENSG00000146477.5	6q25.3	Liver	4.846	1.26E-06	9.19E-06	0.003	5397
LPA	ENSG00000198670.11	6q26	Liver	-6.692	2.20E-11	9.19E-06	0.003	5397
AOAH	ENSG00000136250.11	7p14.2	Artery Tibial	4.727	2.28E-06	4.52E-06	0.726	11023
POM121C	ENSG00000272391.5	7q11.23	Adipose Subcutaneous	-4.648	3.35E-06	4.08E-06	0.997	12224
POM121C	ENSG00000272391.5	7q11.23	Cells EBV-transformed lymphocytes	-5.371	7.84E-08	1.09E-05	0.937	4561
POM121C	ENSG00000272391.5	7q11.23	Heart Atrial Appendage	-4.581	4.63E-06	5.41E-06	0.989	9206
POM121C	ENSG00000272391.5	7q11.23	Nerve Tibial	-5.379	7.48E-08	3.66E-06	0.996	13603
POM121C	ENSG00000272391.5	7q11.23	Skin Not Sun Exposed Suprapubic	-5.125	2.98E-07	4.08E-06	0.997	12209
POM121C	ENSG00000272391.5	7q11.23	Skin Sun Exposed Lower leg	-5.27	1.36E-07	3.77E-06	0.995	13219
POM121C	ENSG00000272391.5	7q11.23	Stomach	-5.029	4.94E-07	6.73E-06	0.993	7381
POM121C	ENSG00000272391.5	7q11.23	Whole Blood	-5.092	3.54E-07	4.94E-06	0.995	10086
ATP5MF	ENSG00000241468.7	7q22.1	Thyroid	-4.854	1.21E-06	3.68E-06	0.928	13548
SPDYE2	ENSG00000205238.9	7q22.1	Heart Atrial Appendage	4.64	3.48E-06	5.41E-06	0.047	9206
ZKSCAN5	ENSG00000196652.11	7q22.1	Brain Anterior cingulate cortex BA24	4.431	9.36E-06	1.01E-05	0.505	4922
CCDC71L	ENSG00000253276.2	7q22.3	Artery Aorta	-4.994	5.90E-07	5.30E-06	0.975	9398
NRG1	ENSG00000157168.18	8p12	Whole Blood	4.781	1.74E-06	4.94E-06	0.85	10086
CHRNA2	ENSG00000120903.12	8p21.2	Brain Cerebellar Hemisphere	4.785	1.71E-06	6.17E-06	0.183	8063
CHRNA2	ENSG00000120903.12	8p21.2	Brain Cerebellum	5.08	3.78E-07	5.56E-06	0.026	8952
AL359922.2	ENSG00000265194.1	9p21.3	Whole Blood	-6.113	9.80E-10	4.94E-06	0.552	10086
CDKN2B	ENSG00000147883.10	9p21.3	Muscle Skeletal	4.658	3.20E-06	4.53E-06	0.377	10993
RMI1	ENSG00000178966.16	9q21.32	Thyroid	5.05	4.43E-07	3.68E-06	0.664	13548
ABO	ENSG00000175164.13	9q34.2	Liver	-4.5	6.81E-06	9.19E-06	0.219	5397
MARCH8	ENSG00000165406.15	10q11.22	Brain Cerebellum	4.674	2.95E-06	5.56E-06	0.356	8952
RAD52	ENSG00000002016.17	12p13.33	Artery Tibial	-4.764	1.89E-06	4.52E-06	0.945	11023
RAD52	ENSG00000002016.17	12p13.33	Brain Caudate basal ganglia	-5.383	7.34E-08	7.67E-06	0.976	6476
RAD52	ENSG00000002016.17	12p13.33	Brain Frontal Cortex BA9	-4.523	6.10E-06	8.23E-06	0.98	6036
RAD52	ENSG00000002016.17	12p13.33	Heart Left Ventricle	-5.06	4.18E-07	5.97E-06	0.88	8338
RAD52	ENSG00000002016.17	12p13.33	Stomach	-4.924	8.50E-07	6.73E-06	0.927	7381
CUX2	ENSG00000111249.13	12q24.11	Muscle Skeletal	5.171	2.33E-07	4.53E-06	0.001	10993
LINC01405	ENSG00000185847.7	12q24.11	Heart Left Ventricle	-4.936	7.98E-07	5.97E-06	0	8338
LINC01405	ENSG00000185847.7	12q24.11	Muscle Skeletal	-4.844	1.27E-06	4.53E-06	0.003	10993
PPP1CC	ENSG00000186298.11	12q24.11	Thyroid	4.719	2.37E-06	3.68E-06	0.685	13548
ALDH2	ENSG00000111275.12	12q24.12	Esophagus Muscularis	-4.872	1.10E-06	4.39E-06	0.443	11334
ATXN2-AS	ENSG00000258099.1	12q24.12	Cells Cultured fibroblasts	4.611	4.00E-06	4.16E-06	0.025	11981
SH2B3	ENSG00000111252.10	12q24.12	Thyroid	-4.913	8.97E-07	3.68E-06	0.628	13548
AL356740.1	ENSG00000267868.1	13q34	Pituitary	-4.796	1.62E-06	5.97E-06	0.752	8329
RPS6KL1	ENSG00000198208.11	14q24.3	Brain Frontal Cortex BA9	4.872	1.10E-06	8.23E-06	0.744	6036
LINGO1	ENSG00000169783.12	15q24.3	Minor Salivary Gland	-4.855	1.21E-06	1.04E-05	0.125	4771
AC027228.2	ENSG00000261762.1	15q25.1	Colon Transverse	7.342	2.10E-13	5.62E-06	0.006	8857
CHRNA3	ENSG00000080644.15	15q25.1	Brain Cerebellum	6.518	7.12E-11	5.56E-06	0.841	8952
CHRNA3	ENSG00000080644.15	15q25.1	Colon Sigmoid	8.129	4.33E-16	5.71E-06	0.815	8719
CHRNA5	ENSG00000169684.13	15q25.1	Brain Substantia nigra	4.499	6.81E-06	1.21E-05	0.095	4089
CHRNA5	ENSG00000169684.13	15q25.1	Colon Sigmoid	5.808	6.33E-09	5.71E-06	0.609	8719
CHRNA5	ENSG00000169684.13	15q25.1	Pituitary	6.65	2.93E-11	5.97E-06	0.889	8329
CHRNA5	ENSG00000169684.13	15q25.1	Thyroid	5.314	1.07E-07	3.68E-06	0.038	13548
HYKK	ENSG00000188266.13	15q25.1	Liver	4.644	3.42E-06	9.19E-06	0.047	5397
IREB2	ENSG00000136381.12	15q25.1	Lung	7.231	4.80E-13	4.38E-06	0.046	11377
IREB2	ENSG00000136381.12	15q25.1	Skin Not Sun Exposed Suprapubic	5.85	4.91E-09	4.08E-06	0	12209
PSMA4	ENSG00000041357.15	15q25.1	Adipose Subcutaneous	-5.53	3.20E-08	4.08E-06	0.28	12224
PSMA4	ENSG00000041357.15	15q25.1	Brain Cerebellar Hemisphere	-6.587	4.50E-11	6.17E-06	0.837	8063
PSMA4	ENSG00000041357.15	15q25.1	Brain Cerebellum	-5.358	8.42E-08	5.56E-06	0.849	8952
PSMA4	ENSG00000041357.15	15q25.1	Brain Hypothalamus	-4.716	2.40E-06	9.16E-06	0.873	5417
PSMA4	ENSG00000041357.15	15q25.1	Cells Cultured fibroblasts	-6.548	5.84E-11	4.16E-06	0.745	11981
PSMA4	ENSG00000041357.15	15q25.1	Esophagus Muscularis	-4.794	1.64E-06	4.39E-06	0.002	11334
PSMA4	ENSG00000041357.15	15q25.1	Whole Blood	-9.749	1.86E-22	4.94E-06	0.948	10086
FES	ENSG00000182511.11	15q26.1	Adipose Subcutaneous	5.855	4.76E-09	4.08E-06	0.792	12224
FES	ENSG00000182511.11	15q26.1	Adipose Visceral Omentum	5.052	4.38E-07	5.40E-06	0.343	9222
FES	ENSG00000182511.11	15q26.1	Artery Aorta	5.757	8.58E-09	5.30E-06	0.304	9398
FES	ENSG00000182511.11	15q26.1	Artery Coronary	6.292	3.14E-10	9.29E-06	0.772	5340
FES	ENSG00000182511.11	15q26.1	Artery Tibial	6.588	4.45E-11	4.52E-06	0.762	11023
FES	ENSG00000182511.11	15q26.1	Cells Cultured fibroblasts	6.959	3.41E-12	4.16E-06	0.991	11981
FES	ENSG00000182511.11	15q26.1	Heart Atrial Appendage	5.408	6.38E-08	5.41E-06	0.806	9206
FES	ENSG00000182511.11	15q26.1	Lung	6.346	2.21E-10	4.38E-06	0.278	11377
FES	ENSG00000182511.11	15q26.1	Nerve Tibial	5.725	1.04E-08	3.66E-06	0.829	13603
FES	ENSG00000182511.11	15q26.1	Pancreas	5.896	3.73E-09	6.12E-06	0.898	8130
FES	ENSG00000182511.11	15q26.1	Skin Sun Exposed Lower leg	6.394	1.61E-10	3.77E-06	0.719	13219
FES	ENSG00000182511.11	15q26.1	Stomach	6.391	1.65E-10	6.73E-06	0.981	7381
FES	ENSG00000182511.11	15q26.1	Thyroid	5.96	2.52E-09	3.68E-06	0.262	13548
FES	ENSG00000182511.11	15q26.1	Whole Blood	6.385	1.72E-10	4.94E-06	0.819	10086
FURIN	ENSG00000140564.11	15q26.1	Artery Aorta	-5.65	1.61E-08	5.30E-06	0.896	9398
FURIN	ENSG00000140564.11	15q26.1	Artery Tibial	-4.609	4.05E-06	4.52E-06	0.964	11023
FURIN	ENSG00000140564.11	15q26.1	Cells Cultured fibroblasts	4.882	1.05E-06	4.16E-06	0.785	11981
HP	ENSG00000257017.8	16q22.2	Brain Caudate basal ganglia	-4.685	2.80E-06	7.67E-06	0.482	6476
HP	ENSG00000257017.8	16q22.2	Brain Hippocampus	-4.902	9.48E-07	9.25E-06	0.734	5365
HP	ENSG00000257017.8	16q22.2	Brain Nucleus accumbens basal ganglia	-5.844	5.10E-09	7.11E-06	0.943	6993
HP	ENSG00000257017.8	16q22.2	Brain Spinal cord cervical c-1	-5.303	1.14E-07	9.81E-06	0.194	5054
HP	ENSG00000257017.8	16q22.2	Liver	5.324	1.02E-07	9.19E-06	0.849	5397
HPR	ENSG00000261701.6	16q22.2	Brain Amygdala	-5.455	4.91E-08	1.23E-05	0.972	4014
HPR	ENSG00000261701.6	16q22.2	Brain Anterior cingulate cortex BA24	-5.306	1.12E-07	1.01E-05	0.99	4922
HPR	ENSG00000261701.6	16q22.2	Brain Caudate basal ganglia	-5.424	5.83E-08	7.67E-06	0.99	6476
HPR	ENSG00000261701.6	16q22.2	Brain Cerebellar Hemisphere	-5.433	5.54E-08	6.17E-06	0.983	8063
HPR	ENSG00000261701.6	16q22.2	Brain Cerebellum	-5.531	3.19E-08	5.56E-06	0.991	8952
HPR	ENSG00000261701.6	16q22.2	Brain Cortex	-5.235	1.65E-07	6.62E-06	0.977	7507
HPR	ENSG00000261701.6	16q22.2	Brain Frontal Cortex BA9	-5.301	1.15E-07	8.23E-06	0.983	6036
HPR	ENSG00000261701.6	16q22.2	Brain Hippocampus	-5.262	1.42E-07	9.25E-06	0.97	5365
HPR	ENSG00000261701.6	16q22.2	Brain Hypothalamus	-5.151	2.59E-07	9.16E-06	0.986	5417
HPR	ENSG00000261701.6	16q22.2	Brain Nucleus accumbens basal ganglia	-5.091	3.57E-07	7.11E-06	0.979	6993
HPR	ENSG00000261701.6	16q22.2	Brain Putamen basal ganglia	-5.001	5.70E-07	7.65E-06	0.964	6495
HPR	ENSG00000261701.6	16q22.2	Brain Substantia nigra	-5.035	4.79E-07	1.21E-05	0.975	4089
HPR	ENSG00000261701.6	16q22.2	Heart Atrial Appendage	-5.089	3.59E-07	5.41E-06	0.985	9206
TXNL4B	ENSG00000140830.8	16q22.2	Brain Amygdala	-4.867	1.13E-06	1.23E-05	0.816	4014
TXNL4B	ENSG00000140830.8	16q22.2	Brain Cortex	-4.648	3.36E-06	6.62E-06	0.924	7507
TXNL4B	ENSG00000140830.8	16q22.2	Brain Hippocampus	-4.971	6.66E-07	9.25E-06	0.961	5365
TXNL4B	ENSG00000140830.8	16q22.2	Brain Putamen basal ganglia	-5.335	9.57E-08	7.65E-06	0.89	6495
TXNL4B	ENSG00000140830.8	16q22.2	Brain Substantia nigra	-5.146	2.67E-07	1.21E-05	0.859	4089
ATP6V0A1	ENSG00000033627.16	17q21.2	Whole Blood	-4.793	1.64E-06	4.94E-06	0.558	10086
CNTNAP1	ENSG00000108797.11	17q21.2	Lung	-5	5.73E-07	4.38E-06	0.513	11377
CNTNAP1	ENSG00000108797.11	17q21.2	Pituitary	-4.847	1.25E-06	5.97E-06	0.314	8329
HSD17B1	ENSG00000108786.10	17q21.2	Cells EBV-transformed lymphocytes	4.49	7.12E-06	1.09E-05	0.361	4561
TUBG1	ENSG00000131462.7	17q21.2	Skin Not Sun Exposed Suprapubic	5.285	1.26E-07	4.08E-06	0.672	12209
TUBG2	ENSG00000037042.8	17q21.2	Adipose Subcutaneous	4.719	2.37E-06	4.08E-06	0.172	12224
TUBG2	ENSG00000037042.8	17q21.2	Brain Cortex	4.717	2.40E-06	6.62E-06	0.48	7507
TUBG2	ENSG00000037042.8	17q21.2	Brain Hippocampus	4.466	7.98E-06	9.25E-06	0.485	5365
TUBG2	ENSG00000037042.8	17q21.2	Brain Hypothalamus	4.527	5.98E-06	9.16E-06	0.512	5417
TUBG2	ENSG00000037042.8	17q21.2	Colon Sigmoid	4.609	4.04E-06	5.71E-06	0.4	8719
TUBG2	ENSG00000037042.8	17q21.2	Heart Atrial Appendage	4.614	3.95E-06	5.41E-06	0.34	9206
TUBG2	ENSG00000037042.8	17q21.2	Pituitary	4.556	5.22E-06	5.97E-06	0.154	8329
TUBG2	ENSG00000037042.8	17q21.2	Skin Not Sun Exposed Suprapubic	5.531	3.18E-08	4.08E-06	0.236	12209
BECN1	ENSG00000126581.12	17q21.31	Adipose Subcutaneous	-4.808	1.52E-06	4.08E-06	0.988	12224
BECN1	ENSG00000126581.12	17q21.31	Cells Cultured fibroblasts	-5.362	8.24E-08	4.16E-06	0.987	11981
BECN1	ENSG00000126581.12	17q21.31	Esophagus Mucosa	-4.669	3.03E-06	4.30E-06	0.988	11591
BECN1	ENSG00000126581.12	17q21.31	Nerve Tibial	-5.624	1.87E-08	3.66E-06	0.925	13603
BECN1	ENSG00000126581.12	17q21.31	Skin Not Sun Exposed Suprapubic	-4.753	2.01E-06	4.08E-06	0.988	12209
BECN1	ENSG00000126581.12	17q21.31	Skin Sun Exposed Lower leg	-4.75	2.04E-06	3.77E-06	0.988	13219
BECN1	ENSG00000126581.12	17q21.31	Stomach	-5.51	3.58E-08	6.73E-06	0.787	7381
DOCK6	ENSG00000130158.13	19p13.2	Nerve Tibial	-5.084	3.70E-07	3.66E-06	0.243	13603
ECSIT	ENSG00000130159.13	19p13.2	Lung	-4.602	4.19E-06	4.38E-06	0.325	11377
AC021092.1	ENSG00000186019.10	19q13.31	Colon Transverse	4.702	2.57E-06	5.62E-06	0.109	8857
ZNF227	ENSG00000131115.15	19q13.31	Kidney Cortex	-5.507	3.65E-08	1.70E-05	0.058	2900
APOC1	ENSG00000130208.9	19q13.32	Esophagus Mucosa	9.552	1.28E-21	4.30E-06	0.945	11591
APOC1	ENSG00000130208.9	19q13.32	Muscle Skeletal	-5.358	8.40E-08	4.53E-06	0.062	10993
APOC1	ENSG00000130208.9	19q13.32	Skin Not Sun Exposed Suprapubic	4.641	3.47E-06	4.08E-06	0.018	12209
APOC1	ENSG00000130208.9	19q13.32	Skin Sun Exposed Lower leg	4.945	7.62E-07	3.77E-06	0.293	13219
APOE	ENSG00000130203.9	19q13.32	Skin Not Sun Exposed Suprapubic	5.576	2.46E-08	4.08E-06	0	12209
APOE	ENSG00000130203.9	19q13.32	Skin Sun Exposed Lower leg	5.421	5.92E-08	3.77E-06	0	13219
BCAM	ENSG00000187244.10	19q13.32	Nerve Tibial	-5.711	1.12E-08	3.66E-06	0.085	13603
IRF2BP1	ENSG00000170604.4	19q13.32	Whole Blood	6.91	4.86E-12	4.94E-06	0.056	10086
TOMM40	ENSG00000130204.12	19q13.32	Muscle Skeletal	6.672	2.52E-11	4.53E-06	0.136	10993
TOMM40	ENSG00000130204.12	19q13.32	Pituitary	-7.403	1.33E-13	5.97E-06	0.193	8329
TOMM40	ENSG00000130204.12	19q13.32	Skin Not Sun Exposed Suprapubic	-10.917	9.57E-28	4.08E-06	0.736	12209
TOMM40	ENSG00000130204.12	19q13.32	Skin Sun Exposed Lower leg	-9.279	1.71E-20	3.77E-06	0.802	13219
FUT2	ENSG00000176920.11	19q13.33	Colon Transverse	4.791	1.66E-06	5.62E-06	0.974	8857
FUT2	ENSG00000176920.11	19q13.33	Esophagus Mucosa	4.892	1.00E-06	4.30E-06	0.975	11591
FUT2	ENSG00000176920.11	19q13.33	Pancreas	4.6	4.22E-06	6.12E-06	0.975	8130
FUT2	ENSG00000176920.11	19q13.33	Small Intestine Terminal Ileum	4.703	2.56E-06	9.69E-06	0.973	5115
NTN5	ENSG00000142233.11	19q13.33	Brain Hypothalamus	-4.83	1.36E-06	9.16E-06	0.915	5417
NTN5	ENSG00000142233.11	19q13.33	Brain Nucleus accumbens basal ganglia	-4.766	1.88E-06	7.11E-06	0.971	6993
NTN5	ENSG00000142233.11	19q13.33	Spleen	-4.788	1.68E-06	5.94E-06	0.93	8368
NTN5	ENSG00000142233.11	19q13.33	Whole Blood	-4.799	1.59E-06	4.94E-06	0.973	10086
AL121832.2	ENSG00000273619.1	20q13.33	Brain Hypothalamus	-4.572	4.82E-06	9.16E-06	0.871	5417
AL121832.2	ENSG00000273619.1	20q13.33	Brain Substantia nigra	-4.429	9.48E-06	1.21E-05	0.456	4089
AL354836.1	ENSG00000226332.2	20q13.33	Esophagus Gastroesophageal Junction	4.58	4.65E-06	5.54E-06	0.635	8977
CABLES2	ENSG00000149679.11	20q13.33	Muscle Skeletal	5.468	4.56E-08	4.53E-06	0.967	10993
CHRNA4	ENSG00000101204.16	20q13.33	Brain Nucleus accumbens basal ganglia	4.528	5.95E-06	7.11E-06	0.92	6993
LAMA5	ENSG00000130702.15	20q13.33	Liver	4.657	3.21E-06	9.19E-06	0.832	5397
