# Supplementary material for: A trans‐omic Mendelian randomization study of parental lifespan uncovers novel aging biology and therapeutic candidates for chronic diseases
Source: Aging Cell. 2021 Oct 27;20(11):e13497. doi: 10.1111/acel.13497 (PMC8590095; doi:10.1111/acel.13497)
Supplement: Supplementary file 2 — Table S2 [file ACEL-20-e13497-s008.xlsx]

## Sheet: Feuil1
Supplementary Table 2	Posterior probabilities of genetic colocalization (PPH4) using a wide range of priors
				PPH4
Gene	Ensembl ID	Chromosome band	Lead tissue	p12=1e-06	p12=1e-05	p12=1e-04
LRP8	ENSG00000157193.15	1p32	Brain Caudate basal ganglia	0.241	0.761	0.969
CELSR2	ENSG00000143126.7	1p13	Liver	0.882	0.987	0.999
PSRC1	ENSG00000134222.16	1p13	Nerve Tibial	0.874	0.986	0.999
SORT1	ENSG00000134243.11	1p13	Liver	0.884	0.987	0.999
KCNK3	ENSG00000171303.6	2p23	Brain Nucleus accumbens basal ganglia	0.657	0.950	0.995
NEK10	ENSG00000163491.16	3p24	Esophagus Muscularis	0.248	0.768	0.971
ADD1	ENSG00000087274.16	4p16	Thyroid	0.320	0.825	0.979
HTT	ENSG00000197386.10	4p16	Muscle Skeletal	0.555	0.926	0.992
AC104596.1	ENSG00000250326.1	4q31	Brain Nucleus accumbens basal ganglia	0.306	0.815	0.978
POM121C	ENSG00000272391.5	7q11	Nerve Tibial	0.961	0.996	1.000
ATP5MF	ENSG00000241468.7	7q22	Thyroid	0.562	0.928	0.992
CCDC71L	ENSG00000253276.2	7q22	Artery Aorta	0.797	0.975	0.997
NRG1	ENSG00000157168.18	8p12	Whole Blood	0.361	0.850	0.983
RAD52	ENSG00000002016.17	12p13	Brain Caudate basal ganglia	0.800	0.976	0.997
AL356740.1	ENSG00000267868.1	13q34	Pituitary	0.232	0.752	0.968
PSMA4	ENSG00000041357.15	15q25	Whole Blood	0.647	0.948	0.995
CHRNA5	ENSG00000169684.13	15q25	Pituitary	0.445	0.889	0.988
CHRNA3	ENSG00000080644.15	15q25	Colon Sigmoid	0.305	0.815	0.978
FURIN	ENSG00000140564.11	15q26	Artery Aorta	0.461	0.896	0.988
FURIN	ENSG00000140564.11	15q26	Cells Cultured fibroblasts	0.267	0.785	0.973
FES	ENSG00000182511.11	15q26	Cells Cultured fibroblasts	0.914	0.991	0.999
TXNL4B	ENSG00000140830.8	16q22	Brain Putamen basal ganglia	0.446	0.890	0.988
HP	ENSG00000257017.8	16q22	Brain Nucleus accumbens basal ganglia	0.621	0.943	0.994
HP	ENSG00000257017.8	16q22	Liver	0.360	0.849	0.983
HPR	ENSG00000261701.6	16q22	Brain Cerebellum	0.913	0.991	0.999
BECN1	ENSG00000126581.12	17q21	Nerve Tibial	0.547	0.925	0.992
LAMA5	ENSG00000130702.15	20q13	Liver	0.331	0.832	0.980
AL121832.2	ENSG00000273619.1	20q13	Brain Hypothalamus	0.402	0.871	0.985
CABLES2	ENSG00000149679.11	20q13	Muscle Skeletal	0.745	0.967	0.997
CHRNA4	ENSG00000101204.16	20q13	Brain Nucleus accumbens basal ganglia	0.533	0.920	0.991
