# Supplementary material for: A trans‐omic Mendelian randomization study of parental lifespan uncovers novel aging biology and therapeutic candidates for chronic diseases
Source: Aging Cell. 2021 Oct 27;20(11):e13497. doi: 10.1111/acel.13497 (PMC8590095; doi:10.1111/acel.13497)
Supplement: Supplementary file 3 — Table S3 [file ACEL-20-e13497-s002.xlsx]

## Sheet: Feuil1
Supplementary Table 3	Association between the level of expression of each eGene in GTEx and parental lifespan using inverse variance weighted Mendelian randomization and other outlier-robust methods.
Gene	Ensembl ID	Chromosome band	Lead tissue	MR Method	Beta	SE	P-value	Egger intercept	Egger SE	Egger intercept p-value	n SNP	F-statistic
PSRC1	ENSG00000134222.16	1p13	Nerve_Tibial	MR Egger	0.102	0.056	9.47E-02	-0.001	0.006	8.29E-01	13	161.7
PSRC1	ENSG00000134222.16	1p13	Nerve_Tibial	Inverse variance weighted	0.091	0.019	2.66E-06				13	161.7
PSRC1	ENSG00000134222.16	1p13	Nerve_Tibial	MR-PRESSO_Raw	0.091	0.019	5.18E-04				13	161.7
PSRC1	ENSG00000134222.16	1p13	Nerve_Tibial	MR-PRESSO_Outlier-corrected							13	161.7
PSRC1	ENSG00000134222.16	1p13	Nerve_Tibial	MR-PRESSO			1.39E-01				13	161.7
PSRC1	ENSG00000134222.16	1p13	Nerve_Tibial	Contamination mixture	0.131		9.61E-04				13	161.7
SORT1	ENSG00000134243.11	1p13	Liver	MR Egger	0.022	0.008	1.20E-02	-0.003	0.004	4.02E-01	24	577.8
SORT1	ENSG00000134243.11	1p13	Liver	Inverse variance weighted	0.016	0.004	9.83E-06				24	577.8
SORT1	ENSG00000134243.11	1p13	Liver	MR-PRESSO_Raw	0.016	0.004	1.97E-04				24	577.8
SORT1	ENSG00000134243.11	1p13	Liver	MR-PRESSO_Outlier-corrected							24	577.8
SORT1	ENSG00000134243.11	1p13	Liver	MR-PRESSO			2.64E-02				24	577.8
SORT1	ENSG00000134243.11	1p13	Liver	Contamination mixture	0.024		2.23E-04				24	577.8
CELSR2	ENSG00000143126.7	1p13	Liver	MR Egger	0.022	0.009	2.08E-02	-0.001	0.004	8.29E-01	27	436.3
CELSR2	ENSG00000143126.7	1p13	Liver	Inverse variance weighted	0.020	0.004	4.65E-07				27	436.3
CELSR2	ENSG00000143126.7	1p13	Liver	MR-PRESSO_Raw	0.020	0.004	3.02E-05				27	436.3
CELSR2	ENSG00000143126.7	1p13	Liver	MR-PRESSO_Outlier-corrected							27	436.3
CELSR2	ENSG00000143126.7	1p13	Liver	MR-PRESSO			1.84E-02				27	436.3
CELSR2	ENSG00000143126.7	1p13	Liver	Contamination mixture	0.028		1.12E-06				27	436.3
LRP8	ENSG00000157193.15	1p32	Brain_Caudate_basal_ganglia	MR Egger	0.011	0.030	7.09E-01	0.000	0.007	9.68E-01	14	131.5
LRP8	ENSG00000157193.15	1p32	Brain_Caudate_basal_ganglia	Inverse variance weighted	0.010	0.012	3.88E-01				14	131.5
LRP8	ENSG00000157193.15	1p32	Brain_Caudate_basal_ganglia	MR-PRESSO_Raw	0.010	0.012	4.03E-01				14	131.5
LRP8	ENSG00000157193.15	1p32	Brain_Caudate_basal_ganglia	MR-PRESSO_Outlier-corrected		0.009	5.89E-01				14	131.5
LRP8	ENSG00000157193.15	1p32	Brain_Caudate_basal_ganglia	MR-PRESSO			3.00E-04				14	131.5
LRP8	ENSG00000157193.15	1p32	Brain_Caudate_basal_ganglia	Contamination mixture			4.22E-01				14	131.5
KCNK3	ENSG00000171303.6	2p23	Brain_Nucleus_accumbens_basal_ganglia	MR Egger	0.058	0.053	3.52E-01	0.002	0.012	8.64E-01	5	64.5
KCNK3	ENSG00000171303.6	2p23	Brain_Nucleus_accumbens_basal_ganglia	Inverse variance weighted	0.068	0.014	2.59E-06				5	64.5
KCNK3	ENSG00000171303.6	2p23	Brain_Nucleus_accumbens_basal_ganglia	MR-PRESSO_Raw	0.068	0.014	9.30E-03				5	64.5
KCNK3	ENSG00000171303.6	2p23	Brain_Nucleus_accumbens_basal_ganglia	MR-PRESSO_Outlier-corrected							5	64.5
KCNK3	ENSG00000171303.6	2p23	Brain_Nucleus_accumbens_basal_ganglia	MR-PRESSO			3.20E-01				5	64.5
KCNK3	ENSG00000171303.6	2p23	Brain_Nucleus_accumbens_basal_ganglia	Contamination mixture	0.076		3.20E-03				5	64.5
NEK10	ENSG00000163491.16	3p24	Esophagus_Muscularis	MR Egger	0.014	0.019	4.87E-01	0.007	0.005	1.87E-01	11	103.3
NEK10	ENSG00000163491.16	3p24	Esophagus_Muscularis	Inverse variance weighted	0.038	0.009	1.03E-05				11	103.3
NEK10	ENSG00000163491.16	3p24	Esophagus_Muscularis	MR-PRESSO_Raw	0.038	0.009	1.31E-03				11	103.3
NEK10	ENSG00000163491.16	3p24	Esophagus_Muscularis	MR-PRESSO_Outlier-corrected							11	103.3
NEK10	ENSG00000163491.16	3p24	Esophagus_Muscularis	MR-PRESSO			3.54E-01				11	103.3
NEK10	ENSG00000163491.16	3p24	Esophagus_Muscularis	Contamination mixture	0.033		1.39E-02				11	103.3
HTT	ENSG00000197386.10	4p16	Muscle_Skeletal	MR Egger	0.020	0.029	4.94E-01	0.006	0.005	2.34E-01	24	318.7
HTT	ENSG00000197386.10	4p16	Muscle_Skeletal	Inverse variance weighted	0.053	0.013	3.58E-05				24	318.7
HTT	ENSG00000197386.10	4p16	Muscle_Skeletal	MR-PRESSO_Raw	0.053	0.013	4.04E-04				24	318.7
HTT	ENSG00000197386.10	4p16	Muscle_Skeletal	MR-PRESSO_Outlier-corrected	0.045	0.011	5.31E-04				24	318.7
HTT	ENSG00000197386.10	4p16	Muscle_Skeletal	MR-PRESSO			2.40E-03				24	318.7
HTT	ENSG00000197386.10	4p16	Muscle_Skeletal	Contamination mixture	0.034		5.52E-02				24	318.7
ADD1	ENSG00000087274.16	4p16	Thyroid	MR Egger		0.057	8.85E-02	0.002	0.005	6.56E-01	25	279.0
ADD1	ENSG00000087274.16	4p16	Thyroid	Inverse variance weighted		0.020	9.02E-05				25	279.0
ADD1	ENSG00000087274.16	4p16	Thyroid	MR-PRESSO_Raw		0.020	6.52E-04				25	279.0
ADD1	ENSG00000087274.16	4p16	Thyroid	MR-PRESSO_Outlier-corrected							25	279.0
ADD1	ENSG00000087274.16	4p16	Thyroid	MR-PRESSO			2.80E-03				25	279.0
ADD1	ENSG00000087274.16	4p16	Thyroid	Contamination mixture			5.54E-02				25	279.0
AC104596.1	ENSG00000250326.1	4q31	Brain_Nucleus_accumbens_basal_ganglia	MR Egger	0.042	0.014	1.71E-02	-0.008	0.006	1.74E-01	10	113.2
AC104596.1	ENSG00000250326.1	4q31	Brain_Nucleus_accumbens_basal_ganglia	Inverse variance weighted	0.023	0.006	2.25E-04				10	113.2
AC104596.1	ENSG00000250326.1	4q31	Brain_Nucleus_accumbens_basal_ganglia	MR-PRESSO_Raw	0.023	0.006	5.00E-03				10	113.2
AC104596.1	ENSG00000250326.1	4q31	Brain_Nucleus_accumbens_basal_ganglia	MR-PRESSO_Outlier-corrected							10	113.2
AC104596.1	ENSG00000250326.1	4q31	Brain_Nucleus_accumbens_basal_ganglia	MR-PRESSO			1.66E-01				10	113.2
AC104596.1	ENSG00000250326.1	4q31	Brain_Nucleus_accumbens_basal_ganglia	Contamination mixture	0.034		1.20E-02				10	113.2
POM121C	ENSG00000272391.5	7q11	Nerve_Tibial	MR Egger		0.024	1.25E-02	0.002	0.004	6.33E-01	15	240.6
POM121C	ENSG00000272391.5	7q11	Nerve_Tibial	Inverse variance weighted		0.011	8.20E-08				15	240.6
POM121C	ENSG00000272391.5	7q11	Nerve_Tibial	MR-PRESSO_Raw		0.011	1.00E-04				15	240.6
POM121C	ENSG00000272391.5	7q11	Nerve_Tibial	MR-PRESSO_Outlier-corrected							15	240.6
POM121C	ENSG00000272391.5	7q11	Nerve_Tibial	MR-PRESSO			2.87E-01				15	240.6
POM121C	ENSG00000272391.5	7q11	Nerve_Tibial	Contamination mixture			3.24E-04				15	240.6
ATP5MF	ENSG00000241468.7	7q22	Thyroid	MR Egger		0.065	1.92E-02	0.007	0.004	1.51E-01	21	198.4
ATP5MF	ENSG00000241468.7	7q22	Thyroid	Inverse variance weighted		0.028	4.95E-03				21	198.4
ATP5MF	ENSG00000241468.7	7q22	Thyroid	MR-PRESSO_Raw		0.028	1.08E-02				21	198.4
ATP5MF	ENSG00000241468.7	7q22	Thyroid	MR-PRESSO_Outlier-corrected		0.024	8.20E-02				21	198.4
ATP5MF	ENSG00000241468.7	7q22	Thyroid	MR-PRESSO			1.05E-02				21	198.4
ATP5MF	ENSG00000241468.7	7q22	Thyroid	Contamination mixture			2.43E-01				21	198.4
CCDC71L	ENSG00000253276.2	7q22	Artery_Aorta	MR Egger		0.038	2.64E-01	0.000	0.009	9.69E-01	10	110.9
CCDC71L	ENSG00000253276.2	7q22	Artery_Aorta	Inverse variance weighted		0.017	5.66E-03				10	110.9
CCDC71L	ENSG00000253276.2	7q22	Artery_Aorta	MR-PRESSO_Raw		0.017	2.19E-02				10	110.9
CCDC71L	ENSG00000253276.2	7q22	Artery_Aorta	MR-PRESSO_Outlier-corrected		0.016	1.03E-01				10	110.9
CCDC71L	ENSG00000253276.2	7q22	Artery_Aorta	MR-PRESSO			1.29E-02				10	110.9
CCDC71L	ENSG00000253276.2	7q22	Artery_Aorta	Contamination mixture			1.95E-02				10	110.9
NRG1	ENSG00000157168.18	8p12	Whole_Blood	MR Egger	0.030	0.010	8.77E-03	0.001	0.003	8.11E-01	24	503.4
NRG1	ENSG00000157168.18	8p12	Whole_Blood	Inverse variance weighted	0.032	0.005	3.39E-11				24	503.4
NRG1	ENSG00000157168.18	8p12	Whole_Blood	MR-PRESSO_Raw	0.032	0.005	5.83E-07				24	503.4
NRG1	ENSG00000157168.18	8p12	Whole_Blood	MR-PRESSO_Outlier-corrected							24	503.4
NRG1	ENSG00000157168.18	8p12	Whole_Blood	MR-PRESSO			6.74E-01				24	503.4
NRG1	ENSG00000157168.18	8p12	Whole_Blood	Contamination mixture	0.033		4.06E-06				24	503.4
RAD52	ENSG00000002016.17	12p13	Brain_Caudate_basal_ganglia	MR Egger		0.019	3.15E-02	0.002	0.004	6.15E-01	15	184.0
RAD52	ENSG00000002016.17	12p13	Brain_Caudate_basal_ganglia	Inverse variance weighted		0.009	4.29E-05				15	184.0
RAD52	ENSG00000002016.17	12p13	Brain_Caudate_basal_ganglia	MR-PRESSO_Raw		0.009	1.10E-03				15	184.0
RAD52	ENSG00000002016.17	12p13	Brain_Caudate_basal_ganglia	MR-PRESSO_Outlier-corrected							15	184.0
RAD52	ENSG00000002016.17	12p13	Brain_Caudate_basal_ganglia	MR-PRESSO			1.07E-01				15	184.0
RAD52	ENSG00000002016.17	12p13	Brain_Caudate_basal_ganglia	Contamination mixture			9.82E-02				15	184.0
AL356740.1	ENSG00000267868.1	13q34	Pituitary	MR Egger		0.027	5.29E-01	-0.004	0.005	3.93E-01	16	150.5
AL356740.1	ENSG00000267868.1	13q34	Pituitary	Inverse variance weighted		0.013	2.55E-03				16	150.5
AL356740.1	ENSG00000267868.1	13q34	Pituitary	MR-PRESSO_Raw		0.013	8.65E-03				16	150.5
AL356740.1	ENSG00000267868.1	13q34	Pituitary	MR-PRESSO_Outlier-corrected							16	150.5
AL356740.1	ENSG00000267868.1	13q34	Pituitary	MR-PRESSO			5.45E-02				16	150.5
AL356740.1	ENSG00000267868.1	13q34	Pituitary	Contamination mixture			1.53E-03				16	150.5
PSMA4	ENSG00000041357.15	15q25	Whole_Blood	MR Egger		0.123	4.67E-02	0.009	0.010	3.86E-01	10	158.5
PSMA4	ENSG00000041357.15	15q25	Whole_Blood	Inverse variance weighted		0.049	1.35E-04				10	158.5
PSMA4	ENSG00000041357.15	15q25	Whole_Blood	MR-PRESSO_Raw		0.049	4.11E-03				10	158.5
PSMA4	ENSG00000041357.15	15q25	Whole_Blood	MR-PRESSO_Outlier-corrected		0.039	5.98E-03				10	158.5
PSMA4	ENSG00000041357.15	15q25	Whole_Blood	MR-PRESSO			6.00E-04				10	158.5
PSMA4	ENSG00000041357.15	15q25	Whole_Blood	Contamination mixture			6.62E-03				10	158.5
PSMA4	ENSG00000041357.15	15q25	Whole_Blood	Contamination mixture			6.62E-03				10	158.5
CHRNA3	ENSG00000080644.15	15q25	Colon_Sigmoid	MR Egger	0.093	0.091	3.37E-01	-0.005	0.016	7.80E-01	10	135.3
CHRNA3	ENSG00000080644.15	15q25	Colon_Sigmoid	Inverse variance weighted	0.069	0.033	3.72E-02				10	135.3
CHRNA3	ENSG00000080644.15	15q25	Colon_Sigmoid	MR-PRESSO_Raw	0.069	0.033	6.69E-02				10	135.3
CHRNA3	ENSG00000080644.15	15q25	Colon_Sigmoid	MR-PRESSO_Outlier-corrected	0.041	0.018	6.23E-02				10	135.3
CHRNA3	ENSG00000080644.15	15q25	Colon_Sigmoid	MR-PRESSO			<1e-04				10	135.3
CHRNA3	ENSG00000080644.15	15q25	Colon_Sigmoid	Contamination mixture	0.017		4.16E-01				10	135.3
CHRNA5	ENSG00000169684.13	15q25	Pituitary	MR Egger	0.033	0.019	1.13E-01	-0.003	0.007	6.42E-01	13	137.9
CHRNA5	ENSG00000169684.13	15q25	Pituitary	Inverse variance weighted	0.024	0.008	1.40E-03				13	137.9
CHRNA5	ENSG00000169684.13	15q25	Pituitary	MR-PRESSO_Raw	0.024	0.008	7.72E-03				13	137.9
CHRNA5	ENSG00000169684.13	15q25	Pituitary	MR-PRESSO_Outlier-corrected							13	137.9
CHRNA5	ENSG00000169684.13	15q25	Pituitary	MR-PRESSO			1.70E-02				13	137.9
CHRNA5	ENSG00000169684.13	15q25	Pituitary	Contamination mixture	0.043		3.71E-02				13	137.9
FES	ENSG00000182511.11	15q26	Cells_Cultured_fibroblasts	MR Egger	0.051	0.010	2.10E-05	-0.005	0.002	4.29E-02	35	690.2
FES	ENSG00000182511.11	15q26	Cells_Cultured_fibroblasts	Inverse variance weighted	0.033	0.006	6.67E-09				35	690.2
FES	ENSG00000182511.11	15q26	Cells_Cultured_fibroblasts	MR-PRESSO_Raw	0.033	0.006	1.57E-06				35	690.2
FES	ENSG00000182511.11	15q26	Cells_Cultured_fibroblasts	MR-PRESSO_Outlier-corrected							35	690.2
FES	ENSG00000182511.11	15q26	Cells_Cultured_fibroblasts	MR-PRESSO			1.38E-02				35	690.2
FES	ENSG00000182511.11	15q26	Cells_Cultured_fibroblasts	Contamination mixture	0.039		1.99E-04				35	690.2
FURIN	ENSG00000140564.11	15q26	Artery_Aorta	MR Egger	0.049	0.064	4.56E-01	-0.014	0.007	7.22E-02	15	139.2
FURIN	ENSG00000140564.11	15q26	Artery_Aorta	Inverse variance weighted		0.031	3.79E-02				15	139.2
FURIN	ENSG00000140564.11	15q26	Artery_Aorta	MR-PRESSO_Raw		0.031	5.68E-02				15	139.2
FURIN	ENSG00000140564.11	15q26	Artery_Aorta	MR-PRESSO_Outlier-corrected		0.017	1.37E-01				15	139.2
FURIN	ENSG00000140564.11	15q26	Artery_Aorta	MR-PRESSO			<1e-04				15	139.2
FURIN	ENSG00000140564.11	15q26	Artery_Aorta	Contamination mixture			1.01E-01				15	139.2
FURIN	ENSG00000140564.11	15q26	Cells_Cultured_fibroblasts	MR Egger	0.063	0.054	2.55E-01	0.001	0.005	8.76E-01	19	166.7
FURIN	ENSG00000140564.11	15q26	Cells_Cultured_fibroblasts	Inverse variance weighted	0.071	0.022	1.60E-03				19	166.7
FURIN	ENSG00000140564.11	15q26	Cells_Cultured_fibroblasts	MR-PRESSO_Raw	0.071	0.022	5.46E-03				19	166.7
FURIN	ENSG00000140564.11	15q26	Cells_Cultured_fibroblasts	MR-PRESSO_Outlier-corrected							19	166.7
FURIN	ENSG00000140564.11	15q26	Cells_Cultured_fibroblasts	MR-PRESSO			6.29E-02				19	166.7
FURIN	ENSG00000140564.11	15q26	Cells_Cultured_fibroblasts	Contamination mixture	0.031		2.64E-01				19	166.7
TXNL4B	ENSG00000140830.8	16q22	Brain_Putamen_basal_ganglia	MR Egger		0.023	8.84E-02	0.007	0.008	3.77E-01	11	121.5
TXNL4B	ENSG00000140830.8	16q22	Brain_Putamen_basal_ganglia	Inverse variance weighted		0.008	4.48E-03				11	121.5
TXNL4B	ENSG00000140830.8	16q22	Brain_Putamen_basal_ganglia	MR-PRESSO_Raw		0.008	1.75E-02				11	121.5
TXNL4B	ENSG00000140830.8	16q22	Brain_Putamen_basal_ganglia	MR-PRESSO_Outlier-corrected		0.005	6.82E-02				11	121.5
TXNL4B	ENSG00000140830.8	16q22	Brain_Putamen_basal_ganglia	MR-PRESSO			1.89E-02				11	121.5
TXNL4B	ENSG00000140830.8	16q22	Brain_Putamen_basal_ganglia	Contamination mixture			1.68E-01				11	121.5
TXNL4B	ENSG00000140830.8	16q22	Brain_Putamen_basal_ganglia	Contamination mixture			1.68E-01				11	121.5
HPR	ENSG00000261701.6	16q22	Brain_Cerebellum	MR Egger		0.005	5.03E-04	-0.002	0.002	5.38E-01	41	837.7
HPR	ENSG00000261701.6	16q22	Brain_Cerebellum	Inverse variance weighted		0.002	1.38E-16				41	837.7
HPR	ENSG00000261701.6	16q22	Brain_Cerebellum	MR-PRESSO_Raw		0.002	3.45E-10				41	837.7
HPR	ENSG00000261701.6	16q22	Brain_Cerebellum	MR-PRESSO_Outlier-corrected							41	837.7
HPR	ENSG00000261701.6	16q22	Brain_Cerebellum	MR-PRESSO			2.51E-01				41	837.7
HPR	ENSG00000261701.6	16q22	Brain_Cerebellum	Contamination mixture			9.75E-09				41	837.7
HP	ENSG00000257017.8	16q22	Brain_Nucleus_accumbens_basal_ganglia	MR Egger		0.016	4.44E-01	-0.008	0.008	3.51E-01	10	104.4
HP	ENSG00000257017.8	16q22	Brain_Nucleus_accumbens_basal_ganglia	Inverse variance weighted		0.008	5.41E-04				10	104.4
HP	ENSG00000257017.8	16q22	Brain_Nucleus_accumbens_basal_ganglia	MR-PRESSO_Raw		0.008	7.16E-03				10	104.4
HP	ENSG00000257017.8	16q22	Brain_Nucleus_accumbens_basal_ganglia	MR-PRESSO_Outlier-corrected							10	104.4
HP	ENSG00000257017.8	16q22	Brain_Nucleus_accumbens_basal_ganglia	MR-PRESSO			5.80E-03				10	104.4
HP	ENSG00000257017.8	16q22	Brain_Nucleus_accumbens_basal_ganglia	Contamination mixture			1.56E-04				10	104.4
HP	ENSG00000257017.8	16q22	Liver	MR Egger	0.016	0.051	7.62E-01	0.011	0.008	2.17E-01	17	157.6
HP	ENSG00000257017.8	16q22	Liver	Inverse variance weighted	0.076	0.019	4.67E-05				17	157.6
HP	ENSG00000257017.8	16q22	Liver	MR-PRESSO_Raw	0.076	0.019	8.88E-04				17	157.6
HP	ENSG00000257017.8	16q22	Liver	MR-PRESSO_Outlier-corrected	0.057	0.017	5.23E-03				17	157.6
HP	ENSG00000257017.8	16q22	Liver	MR-PRESSO			1.75E-02				17	157.6
HP	ENSG00000257017.8	16q22	Liver	Contamination mixture	0.089		9.98E-04				17	157.6
BECN1	ENSG00000126581.12	17q21	Nerve_Tibial	MR Egger		0.151	6.90E-01	-0.005	0.014	7.44E-01	11	120.3
BECN1	ENSG00000126581.12	17q21	Nerve_Tibial	Inverse variance weighted		0.058	6.06E-02				11	120.3
BECN1	ENSG00000126581.12	17q21	Nerve_Tibial	MR-PRESSO_Raw		0.058	9.00E-02				11	120.3
BECN1	ENSG00000126581.12	17q21	Nerve_Tibial	MR-PRESSO_Outlier-corrected		0.044	8.77E-02				11	120.3
BECN1	ENSG00000126581.12	17q21	Nerve_Tibial	MR-PRESSO			<1e-04				11	120.3
BECN1	ENSG00000126581.12	17q21	Nerve_Tibial	Contamination mixture			3.81E-01				11	120.3
BECN1	ENSG00000126581.12	17q21	Nerve_Tibial	Contamination mixture			3.81E-01				11	120.3
AL121832.2	ENSG00000273619.1	20q13	Brain_Hypothalamus	MR Egger		0.013	3.94E-01	0.000	0.003	9.96E-01	34	327.1
AL121832.2	ENSG00000273619.1	20q13	Brain_Hypothalamus	Inverse variance weighted		0.005	2.94E-02				34	327.1
AL121832.2	ENSG00000273619.1	20q13	Brain_Hypothalamus	MR-PRESSO_Raw		0.005	3.67E-02				34	327.1
AL121832.2	ENSG00000273619.1	20q13	Brain_Hypothalamus	MR-PRESSO_Outlier-corrected		0.005	2.19E-01				34	327.1
AL121832.2	ENSG00000273619.1	20q13	Brain_Hypothalamus	MR-PRESSO			2.33E-02				34	327.1
AL121832.2	ENSG00000273619.1	20q13	Brain_Hypothalamus	Contamination mixture			3.75E-02				34	327.1
CHRNA4	ENSG00000101204.16	20q13	Brain_Nucleus_accumbens_basal_ganglia	MR Egger	0.023	0.020	2.60E-01	-0.002	0.006	7.07E-01	24	292.3
CHRNA4	ENSG00000101204.16	20q13	Brain_Nucleus_accumbens_basal_ganglia	Inverse variance weighted	0.016	0.007	1.70E-02				24	292.3
CHRNA4	ENSG00000101204.16	20q13	Brain_Nucleus_accumbens_basal_ganglia	MR-PRESSO_Raw	0.016	0.007	2.56E-02				24	292.3
CHRNA4	ENSG00000101204.16	20q13	Brain_Nucleus_accumbens_basal_ganglia	MR-PRESSO_Outlier-corrected	0.006	0.005	2.74E-01				24	292.3
CHRNA4	ENSG00000101204.16	20q13	Brain_Nucleus_accumbens_basal_ganglia	MR-PRESSO			1.40E-03				24	292.3
CHRNA4	ENSG00000101204.16	20q13	Brain_Nucleus_accumbens_basal_ganglia	Contamination mixture	0.003		6.80E-01				24	292.3
LAMA5	ENSG00000130702.15	20q13	Liver	MR Egger	0.020	0.014	1.78E-01	0.004	0.005	4.45E-01	16	220.2
LAMA5	ENSG00000130702.15	20q13	Liver	Inverse variance weighted	0.030	0.006	1.55E-06				16	220.2
LAMA5	ENSG00000130702.15	20q13	Liver	MR-PRESSO_Raw	0.030	0.006	2.32E-04				16	220.2
LAMA5	ENSG00000130702.15	20q13	Liver	MR-PRESSO_Outlier-corrected							16	220.2
LAMA5	ENSG00000130702.15	20q13	Liver	MR-PRESSO			2.25E-01				16	220.2
LAMA5	ENSG00000130702.15	20q13	Liver	Contamination mixture	0.038		2.16E-05				16	220.2
CABLES2	ENSG00000149679.11	20q13	Muscle_Skeletal	MR Egger	0.050	0.022	2.99E-02	-0.001	0.004	7.12E-01	25	297.4
CABLES2	ENSG00000149679.11	20q13	Muscle_Skeletal	Inverse variance weighted	0.043	0.011	6.52E-05				25	297.4
CABLES2	ENSG00000149679.11	20q13	Muscle_Skeletal	MR-PRESSO_Raw	0.043	0.011	5.36E-04				25	297.4
CABLES2	ENSG00000149679.11	20q13	Muscle_Skeletal	MR-PRESSO_Outlier-corrected	0.030	0.010	7.02E-03				25	297.4
CABLES2	ENSG00000149679.11	20q13	Muscle_Skeletal	MR-PRESSO			1.58E-02				25	297.4
CABLES2	ENSG00000149679.11	20q13	Muscle_Skeletal	Contamination mixture	0.027		4.98E-03				25	297.4
