# Supplementary material for: A trans‐omic Mendelian randomization study of parental lifespan uncovers novel aging biology and therapeutic candidates for chronic diseases
Source: Aging Cell. 2021 Oct 27;20(11):e13497. doi: 10.1111/acel.13497 (PMC8590095; doi:10.1111/acel.13497)
Supplement: Supplementary file 4 — Table S4 [file ACEL-20-e13497-s004.xlsx]

## Sheet: Feuil1
Supplementary Table 4	Association between the level of expression of each eGene in eQTLGen and parental lifespan using inverse variance weighted Mendelian randomization and other outlier-robust methods.
Gene	Ensembl ID	Chromosome band	MR Method	Beta	SE	P-value	Egger intercept	Egger SE	Egger intercept p-value	n SNP	F-statistic
CELSR2	ENSG00000143126.7	1p13	MR Egger	-0.024	0.035	5.09E-01	-0.0043	0.0039	2.80E-01	24	2058.3
CELSR2	ENSG00000143126.7	1p13	Inverse variance weighted	-0.058	0.017	5.65E-04				24	2058.3
CELSR2	ENSG00000143126.7	1p13	MR-PRESSO_Raw	-0.058	0.017	2.19E-03				24	2058.3
CELSR2	ENSG00000143126.7	1p13	MR-PRESSO_Outlier-corrected							24	2058.3
CELSR2	ENSG00000143126.7	1p13	MR-PRESSO			<1e-04				24	2058.3
CELSR2	ENSG00000143126.7	1p13	Contamination mixture	-0.122		1.86E-02				24	2058.3
PSRC1	ENSG00000134222.16	1p13	MR Egger	0.053	0.010	2.59E-06	0.0003	0.0018	8.70E-01	58	9535.4
PSRC1	ENSG00000134222.16	1p13	Inverse variance weighted	0.055	0.006	2.46E-22				58	9535.4
PSRC1	ENSG00000134222.16	1p13	MR-PRESSO_Raw	0.055	0.006	1.05E-13				58	9535.4
PSRC1	ENSG00000134222.16	1p13	MR-PRESSO_Outlier-corrected							58	9535.4
PSRC1	ENSG00000134222.16	1p13	MR-PRESSO			9.48E-02				58	9535.4
PSRC1	ENSG00000134222.16	1p13	Contamination mixture	0.060		7.49E-11				58	9535.4
SORT1	ENSG00000134243.11	1p13	MR Egger	0.273	0.158	2.27E-01	-0.0076	0.0111	5.65E-01	4	210.6
SORT1	ENSG00000134243.11	1p13	Inverse variance weighted	0.168	0.034	1.08E-06				4	210.6
SORT1	ENSG00000134243.11	1p13	MR-PRESSO_Raw	0.168	0.034	1.61E-02				4	210.6
SORT1	ENSG00000134243.11	1p13	MR-PRESSO_Outlier-corrected							4	210.6
SORT1	ENSG00000134243.11	1p13	MR-PRESSO			4.75E-01				4	210.6
SORT1	ENSG00000134243.11	1p13	Contamination mixture	0.168		1.94E-03				4	210.6
LRP8	ENSG00000157193.15	1p32	MR Egger	-0.229	0.112	1.10E-01	0.0234	0.0105	9.06E-02	6	518.0
LRP8	ENSG00000157193.15	1p32	Inverse variance weighted	0.007	0.047	8.75E-01				6	518.0
LRP8	ENSG00000157193.15	1p32	MR-PRESSO_Raw	0.007	0.047	8.82E-01				6	518.0
LRP8	ENSG00000157193.15	1p32	MR-PRESSO_Outlier-corrected	-0.021	0.010	9.10E-02				6	518.0
LRP8	ENSG00000157193.15	1p32	MR-PRESSO			1.00E-03				6	518.0
LRP8	ENSG00000157193.15	1p32	Contamination mixture	-0.022		3.25E-01				6	518.0
ADD1	ENSG00000087274.16	4p16	MR Egger	0.006	0.053	9.10E-01	0.0154	0.0060	2.41E-02	15	1007.9
ADD1	ENSG00000087274.16	4p16	Inverse variance weighted	0.129	0.025	1.97E-07				15	1007.9
ADD1	ENSG00000087274.16	4p16	MR-PRESSO_Raw	0.129	0.025	1.34E-04				15	1007.9
ADD1	ENSG00000087274.16	4p16	MR-PRESSO_Outlier-corrected							15	1007.9
ADD1	ENSG00000087274.16	4p16	MR-PRESSO			1.50E-03				15	1007.9
ADD1	ENSG00000087274.16	4p16	Contamination mixture	0.239		9.60E-03				15	1007.9
HTT	ENSG00000197386.10	4p16	MR Egger	0.011	0.078	8.94E-01	0.0153	0.0067	1.04E-01	5	201.3
HTT	ENSG00000197386.10	4p16	Inverse variance weighted	0.178	0.044	5.40E-05				5	201.3
HTT	ENSG00000197386.10	4p16	MR-PRESSO_Raw	0.178	0.044	1.56E-02				5	201.3
HTT	ENSG00000197386.10	4p16	MR-PRESSO_Outlier-corrected							5	201.3
HTT	ENSG00000197386.10	4p16	MR-PRESSO			9.76E-02				5	201.3
HTT	ENSG00000197386.10	4p16	Contamination mixture	0.266		4.63E-03				5	201.3
POM121C	ENSG00000272391.5	7q11	MR Egger	-0.003	0.010	8.04E-01	0.0008	0.0031	7.95E-01	34	4192.1
POM121C	ENSG00000272391.5	7q11	Inverse variance weighted	0.000	0.005	9.74E-01				34	4192.1
POM121C	ENSG00000272391.5	7q11	MR-PRESSO_Raw	0.000	0.005	9.74E-01				34	4192.1
POM121C	ENSG00000272391.5	7q11	MR-PRESSO_Outlier-corrected	0.002	0.004	6.79E-01				34	4192.1
POM121C	ENSG00000272391.5	7q11	MR-PRESSO			3.80E-03				34	4192.1
POM121C	ENSG00000272391.5	7q11	Contamination mixture	-0.002		8.04E-01				34	4192.1
NRG1	ENSG00000157168.18	8p12	MR Egger	0.029	0.005	8.00E-09	-0.0014	0.0013	2.65E-01	109	41191.1
NRG1	ENSG00000157168.18	8p12	Inverse variance weighted	0.024	0.002	1.73E-22				109	41191.1
NRG1	ENSG00000157168.18	8p12	MR-PRESSO_Raw	0.024	0.002	1.67E-16				109	41191.1
NRG1	ENSG00000157168.18	8p12	MR-PRESSO_Outlier-corrected							109	41191.1
NRG1	ENSG00000157168.18	8p12	MR-PRESSO			2.85E-01				109	41191.1
NRG1	ENSG00000157168.18	8p12	Contamination mixture	0.025		3.80E-17				109	41191.1
RAD52	ENSG00000002016.17	12p13	MR Egger	-0.018	0.038	6.50E-01	-0.0100	0.0064	1.67E-01	8	1107.9
RAD52	ENSG00000002016.17	12p13	Inverse variance weighted	-0.065	0.026	1.27E-02				8	1107.9
RAD52	ENSG00000002016.17	12p13	MR-PRESSO_Raw	-0.065	0.026	4.14E-02				8	1107.9
RAD52	ENSG00000002016.17	12p13	MR-PRESSO_Outlier-corrected	-0.092	0.015	1.79E-03				8	1107.9
RAD52	ENSG00000002016.17	12p13	MR-PRESSO			<1e-04				8	1107.9
RAD52	ENSG00000002016.17	12p13	Contamination mixture	-0.099		4.02E-03				8	1107.9
PSMA4	ENSG00000041357.15	15q25	MR Egger	-0.142	0.029	2.31E-04	-0.0044	0.0038	2.68E-01	17	1918.3
PSMA4	ENSG00000041357.15	15q25	Inverse variance weighted	-0.171	0.014	9.11E-35				17	1918.3
PSMA4	ENSG00000041357.15	15q25	MR-PRESSO_Raw	-0.171	0.014	1.44E-09				17	1918.3
PSMA4	ENSG00000041357.15	15q25	MR-PRESSO_Outlier-corrected	-0.189	0.010	1.14E-11				17	1918.3
PSMA4	ENSG00000041357.15	15q25	MR-PRESSO			3.41E-02				17	1918.3
PSMA4	ENSG00000041357.15	15q25	Contamination mixture	-0.189		1.62E-13				17	1918.3
FES	ENSG00000182511.11	15q26	MR Egger	0.057	0.009	2.07E-08	-0.0036	0.0017	3.20E-02	59	10086.5
FES	ENSG00000182511.11	15q26	Inverse variance weighted	0.041	0.005	3.33E-17				59	10086.5
FES	ENSG00000182511.11	15q26	MR-PRESSO_Raw	0.041	0.005	1.15E-11				59	10086.5
FES	ENSG00000182511.11	15q26	MR-PRESSO_Outlier-corrected							59	10086.5
FES	ENSG00000182511.11	15q26	MR-PRESSO			2.39E-01				59	10086.5
FES	ENSG00000182511.11	15q26	Contamination mixture	0.045		1.41E-07				59	10086.5
FURIN	ENSG00000140564.11	15q26	MR Egger	-0.038	0.046	4.29E-01	0.0088	0.0051	1.11E-01	14	1195.3
FURIN	ENSG00000140564.11	15q26	Inverse variance weighted	0.035	0.019	7.01E-02				14	1195.3
FURIN	ENSG00000140564.11	15q26	MR-PRESSO_Raw	0.035	0.019	9.33E-02				14	1195.3
FURIN	ENSG00000140564.11	15q26	MR-PRESSO_Outlier-corrected	0.025	0.016	1.47E-01				14	1195.3
FURIN	ENSG00000140564.11	15q26	MR-PRESSO			2.30E-02				14	1195.3
FURIN	ENSG00000140564.11	15q26	Contamination mixture	0.018		2.06E-01				14	1195.3
HP	ENSG00000257017.8	16q22	MR Egger	0.021	0.005	7.76E-05	0.0002	0.0014	8.78E-01	144	41239.1
HP	ENSG00000257017.8	16q22	Inverse variance weighted	0.022	0.003	1.18E-13				144	41239.1
HP	ENSG00000257017.8	16q22	MR-PRESSO_Raw	0.022	0.003	9.62E-12				144	41239.1
HP	ENSG00000257017.8	16q22	MR-PRESSO_Outlier-corrected	0.022	0.003	1.40E-12				144	41239.1
HP	ENSG00000257017.8	16q22	MR-PRESSO			<1e-04				144	41239.1
HP	ENSG00000257017.8	16q22	Contamination mixture	0.027		3.20E-07				144	41239.1
TXNL4B	ENSG00000140830.8	16q22	MR Egger	-0.147	0.094	1.58E-01	0.0157	0.0082	9.22E-02	10	586.0
TXNL4B	ENSG00000140830.8	16q22	Inverse variance weighted	0.017	0.044	6.96E-01				10	586.0
TXNL4B	ENSG00000140830.8	16q22	MR-PRESSO_Raw	0.017	0.044	7.05E-01				10	586.0
TXNL4B	ENSG00000140830.8	16q22	MR-PRESSO_Outlier-corrected	0.031	0.048	5.40E-01				10	586.0
TXNL4B	ENSG00000140830.8	16q22	MR-PRESSO			<1e-04				10	586.0
TXNL4B	ENSG00000140830.8	16q22	Contamination mixture	-0.094		4.75E-03				10	586.0
BECN1	ENSG00000126581.12	17q21	MR Egger	-0.068	0.018	6.42E-04	-0.0020	0.0030	5.11E-01	30	4096.3
BECN1	ENSG00000126581.12	17q21	Inverse variance weighted	-0.077	0.011	2.34E-13				30	4096.3
BECN1	ENSG00000126581.12	17q21	MR-PRESSO_Raw	-0.077	0.011	4.51E-08				30	4096.3
BECN1	ENSG00000126581.12	17q21	MR-PRESSO_Outlier-corrected	-0.074	0.010	2.03E-08				30	4096.3
BECN1	ENSG00000126581.12	17q21	MR-PRESSO			2.00E-03				30	4096.3
BECN1	ENSG00000126581.12	17q21	Contamination mixture	-0.082		6.32E-06				30	4096.3
CABLES2	ENSG00000149679.11	20q13	MR Egger	0.032	0.022	1.55E-01	0.0003	0.0032	9.18E-01	31	3124.0
CABLES2	ENSG00000149679.11	20q13	Inverse variance weighted	0.034	0.009	1.74E-04				31	3124.0
CABLES2	ENSG00000149679.11	20q13	MR-PRESSO_Raw	0.034	0.009	7.46E-04				31	3124.0
CABLES2	ENSG00000149679.11	20q13	MR-PRESSO_Outlier-corrected	0.038	0.008	9.07E-05				31	3124.0
CABLES2	ENSG00000149679.11	20q13	MR-PRESSO			3.50E-03				31	3124.0
CABLES2	ENSG00000149679.11	20q13	Contamination mixture	0.052		1.01E-03				31	3124.0
LAMA5	ENSG00000130702.15	20q13	MR Egger	-0.003	0.018	8.62E-01	-0.0009	0.0030	7.55E-01	29	4394.4
LAMA5	ENSG00000130702.15	20q13	Inverse variance weighted	-0.008	0.010	4.16E-01				29	4394.4
LAMA5	ENSG00000130702.15	20q13	MR-PRESSO_Raw	-0.008	0.010	4.23E-01				29	4394.4
LAMA5	ENSG00000130702.15	20q13	MR-PRESSO_Outlier-corrected	-0.005	0.008	5.51E-01				29	4394.4
LAMA5	ENSG00000130702.15	20q13	MR-PRESSO			7.80E-03				29	4394.4
LAMA5	ENSG00000130702.15	20q13	Contamination mixture	-0.002		7.24E-01				29	4394.4
