# Supplementary material for: A trans‐omic Mendelian randomization study of parental lifespan uncovers novel aging biology and therapeutic candidates for chronic diseases
Source: Aging Cell. 2021 Oct 27;20(11):e13497. doi: 10.1111/acel.13497 (PMC8590095; doi:10.1111/acel.13497)
Supplement: Supplementary file 5 — Table S5 [file ACEL-20-e13497-s001.xlsx]

## Sheet: Feuil1
Supplementary Table 5	Tissue specificity of colocalized eGenes of parental lifespan
Gene	Gene ID	Chromosome band	Averaged RPKM Adipose Subcutaneous	Averaged RPKM Adipose Visceral Omentum	Averaged RPKM Adrenal Gland	Averaged RPKM Artery Aorta	Averaged RPKM Artery Coronary	Averaged RPKM Artery Tibial	Averaged RPKM Brain Spinal cord	Averaged RPKM BrainAmygdala	Averaged RPKM BrainAnteriorCingulateCortex	Averaged RPKM BrainCaudate	Averaged RPKM BrainCerebellarHemisphere	Averaged RPKM BrainCerebellum	Averaged RPKM BrainCortex	Averaged RPKM BrainFrontalCortex	Averaged RPKM BrainHippocampus	Averaged RPKM BrainHypothalamus	Averaged RPKM BrainNucleusAccumbens	Averaged RPKM BrainPutamen	Averaged RPKM BrainSubstantia nigra	Averaged RPKM Cells Transformed fibroblasts	Averaged RPKM CellsEBV transformed lymphocytes	Averaged RPKM Colon Sigmoid	Averaged RPKM Colon Transverse	Averaged RPKM Esophagus Gastroesophageal Junction	Averaged RPKM Esophagus Mucosa	Averaged RPKM Esophagus Muscularis	Averaged RPKM HeartAtrialAppendage	Averaged RPKM HeartLeftVentricle	Averaged RPKM Liver	Averaged RPKM Lung	Averaged RPKM Minor Salivary Gland	Averaged RPKM Muscle Skeletal	Averaged RPKM Nerve Tibial	Averaged RPKM Pancreas	Averaged RPKM Pituitary	Averaged RPKM Skin NotSunExposed Suprapubic	Averaged RPKM Skin SunExposed Lowerleg	Averaged RPKM SmallIntestine TerminalIleum	Averaged RPKM Spleen	Averaged RPKM Stomach	Averaged RPKM Thyroid	Averaged RPKM WholeBlood	τ
PSRC1	ENSG00000134222.12	1p13.3	0.39	0.219	0.317	1.229	1.376	0.455	5.407	3.996	4.089	3.867	2.172	2.59	4.519	4.243	4.854	3.895	3.252	3.832	4.8	2.756	2.184	0.84	1.338	2.846	2.115	2.767	0.505	0	0.689	1.931	0.662	0	3.43	0	2.006	0.834	1.279	1.317	1.522	0.942	0.831	1.092	0.63
SORT1	ENSG00000134243.7	1p13.3	4.651	4.1	2.791	5.901	6.083	6.135	6.399	4.634	4.829	4.827	2.908	3.144	5.033	5.193	5.602	4.569	4.406	4.877	5.32	3.477	0.565	3.833	3.971	4.577	4.294	4.789	4.197	4.209	1.03	4.798	4.046	4.842	4.899	2.459	3.354	3.37	3.682	3.923	3.046	3.541	4.284	4.364	0.35
CELSR2	ENSG00000143126.7	1p13.3	0.109	0	0.344	0	0.087	0	3.995	3.433	3.786	3.566	3.171	3.559	4.361	4.102	4.136	3.179	3.477	3.475	3.328	0	0	1.5	0.757	1.513	3.72	1.642	1.944	0	0	0.115	2.147	1.176	2.419	0.504	2.339	4.243	4.056	0.291	0	0.912	3.424	0	0.572
LRP8	ENSG00000157193.10	1p32.3	0.069	0.17	0.021	1.226	0.326	0	1.23	2	2.463	1.775	2.794	3.289	2.535	2.323	1.966	2.356	1.602	1.581	1.764	1.314	3.281	0	0	0	2.014	0	0	0	0	1.083	0.149	0	0.136	0	1.991	0	0	0.513	0.905	0	4.184	0	0.762
KCNK3	ENSG00000171303.5	2p23.3	1.166	1.181	7.117	1.987	2.918	2.616	0.19	0.291	1.501	0.26	2.897	2.895	1.926	1.7	0	2.392	0.683	0	0.674	0	0	1.947	1.73	2.17	0	1.992	2.699	0	0	4.352	0	0	0	3.643	2.852	0	0	0.979	0	1.481	1.531	0	0.826
NEK10	ENSG00000163491.12	3p24.1	0	0	0	0	0	0	0	0	0	0	0	0	0	0	0	0	0	0	0	0	0	0	0	0	0	0	0	0	0	0	0	0	0	0	0.129	0	0	0	0	0	0	0	1
ADD1	ENSG00000087274.12	4p16.3	5.97	5.749	5.336	6.248	6.137	6.447	5.453	5.5	5.717	5.77	6.085	6.207	6.076	5.887	5.518	5.51	5.721	5.845	5.627	5.457	5.433	6.204	5.863	6.273	5.275	6.286	5.324	5.199	4.257	5.949	5.2	5.421	6.403	4.416	5.706	5.277	5.381	5.83	5.921	5.516	5.693	5.291	0.123
HTT	ENSG00000197386.6	4p16.3	2.887	2.547	2.846	2.492	2.572	2.47	2.227	2.906	3.193	2.784	3.643	3.787	3.584	3.322	2.978	2.47	2.82	2.654	2.326	2.668	4.638	2.575	2.705	2.844	2.888	2.842	1.769	1.646	1.962	3.249	2.547	2.574	3.259	3.401	3.157	3.244	3.302	3.065	3.372	2.709	3.181	2.009	0.393
POM121C	ENSG00000135213.8	7q11.23	2.894	2.891	2.806	2.625	2.67	2.687	1.771	1.838	2.137	1.925	3.158	3.408	2.556	2.253	1.967	2.238	2.078	1.801	1.71	2.78	3.619	2.827	2.595	2.832	2.717	2.803	2.148	1.567	1.948	2.763	2.647	2.093	2.922	2.111	3.144	2.953	2.994	2.871	3.183	2.681	3.014	2.235	0.304
CCDC71L	ENSG00000253276.1	7q22.3	3.2	4.221	2.086	2.615	3.405	3.522	0.85	0.629	0.67	0.272	0	0	0.562	0.666	0.727	0.832	0.357	0	0.288	4.146	0.89	2.857	2.584	2.93	1.556	2.809	1.621	0.584	3.136	3.502	2.652	0.15	2.912	1.241	2.044	1.184	1.548	2.87	3.228	2.729	2.589	2.285	0.58
NRG1	ENSG00000157168.14	8p12	0	0	0	0	0	0	0	0	0	0	0	0	0	0	0	0.393	0	0	0	0	0	0	0	0	0	0	0	0	0	0	0	0	0	0	0	0	0	0	0	0	0.515	0	0.981
RAD52	ENSG00000002016.12	12p13.33	1.941	2.021	1.754	2.269	2.157	1.974	1.655	1.241	1.314	1.59	2.719	2.962	2.013	1.54	1.523	1.54	1.612	1.332	1.375	1.61	1.812	2.494	2.402	2.327	1.641	2.286	1.565	1.134	1.393	2.007	1.74	1.713	2.906	1.575	2.521	1.891	1.684	2.089	2.47	1.84	2.92	0.16	0.376
PSMA4	ENSG00000041357.11	15q25.1	5.013	4.919	5.104	4.666	4.837	4.644	4.274	3.951	4.142	3.924	4.467	4.309	4.216	4.355	4.025	4.347	3.952	3.811	4.124	5.252	6.191	5.064	5.119	4.874	5.177	4.884	4.255	4.348	4.722	5.079	4.652	4.962	4.906	3.797	4.508	4.797	4.725	5.216	5.435	4.769	4.844	3.644	0.259
CHRNA3	ENSG00000080644.11	15q25.1	0	0	2.682	0	0	0	0	0	0	0	0.972	1.477	0	0	0	0	0	0	0	0	0	2.174	1.464	0	0	0	0	0	0	0	0	0	0	0	0	0	0	0.671	0	0.473	0	0	0.934
CHRNA5	ENSG00000169684.9	15q25.1	0	0	0	0	0	0	0	0	0	0	0	0	0	0	0	0	0	0	0	0	0.205	0	0	0	0	0	0	0	0	0	0	0	0	0	0	0	0	0	0	0	0	0	1
FURIN	ENSG00000140564.6	15q26.1	5.069	5.241	4.069	4.555	4.648	4.414	2.77	3.215	3.484	3.136	4.312	4.564	3.897	3.583	3.323	3.177	3.188	3.089	3.168	4.486	3.856	4.388	4.521	4.494	4.427	4.524	4.551	4.454	6.827	5.627	5.178	4.479	4.695	5.619	5.32	5.222	5.439	4.748	5.41	4.457	5.568	6.206	0.355
FES	ENSG00000182511.7	15q26.1	3.876	4.167	2.227	2.997	3.356	2.519	1.832	1.307	1.143	1.537	0.175	0.843	1.946	1.551	1.222	1.434	1.344	1.405	1.705	1.769	1.79	2.971	2.693	3.03	1.848	2.875	2.677	2.462	3.064	4.351	2.943	0.945	3.794	1.617	2.164	2.113	2.336	2.99	6.245	2.406	3.55	5.921	0.622
TXNL4B	ENSG00000140830.4	16q22.2	1.739	2.288	1.918	1.443	1.884	1.49	2.17	1.812	1.942	2.014	2.385	2.283	2.069	2.128	1.708	2.073	2.156	1.927	1.853	2.181	2.734	1.869	1.88	1.584	2.086	1.542	1.317	1.379	2.346	1.89	1.822	1.467	2.844	1.709	2.495	2.056	2.021	2.034	2.271	1.91	2.144	1.978	0.314
HP	ENSG00000257017.4	16q22.2	2.727	7.366	1.506	2.632	3.478	0.212	0.536	0	0	0	0	0	0	0	0	0	0	0	0	0	0	0	0	0.777	0	0	4.831	0.971	12.773	5.01	0.707	0	2.968	0	4.144	0	0	0.042	5.201	0.129	1.143	5.834	0.904
HPR	ENSG00000261701.2	16q22.2	0	1.37	0	0.055	1.292	0	0.936	1.894	1.616	2.127	0	0	1.471	1.389	1.334	1.59	1.634	2.114	2.543	0	0	0	0	0	0	0	2.714	4.932	7.54	0	0	0	2.098	0	0	0	0	0	0	0	0	0	0.899
BECN1	ENSG00000126581.8	17q21.31	4.209	3.932	3.954	3.896	3.906	4.314	3.368	3.216	3.43	3.331	3.594	3.312	3.441	3.642	3.113	3.213	3.363	3.219	3.251	4.4	4.347	4.306	4.333	4.273	3.844	4.512	3.562	3.391	2.575	3.818	4.042	4.227	3.936	3.101	3.326	3.781	3.904	4.178	3.872	4.071	3.696	3.782	0.176
CHRNA4	ENSG00000101204.11	20q13.33	0	0	0	0	0	0	1.224	1.516	2.104	0.41	0.914	1.203	2.054	1.896	1.486	2.033	0.557	0	2.679	0	0	0	0	0	0	0	0	0	4.311	0	0	0	0	0	0.817	0	0	0	0	0	0	0	0.893
LAMA5	ENSG00000130702.9	20q13.33	4.757	4.67	3.589	5.252	5.48	5.804	2.239	2.305	2.368	2.223	5.145	5.544	3.102	2.414	2.096	2.435	1.907	1.944	2.457	0.418	0	5.96	4.994	5.478	4.575	5.243	3.841	3.806	3.059	5.558	4.152	2.453	4.641	3.219	3.944	5.03	4.764	4.297	4.133	4.482	5.073	0	0.391
CABLES2	ENSG00000149679.7	20q13.33	0.941	0.906	1.086	0.744	0.889	0.636	1.084	1.24	1.746	1.296	3.16	3.386	2.463	2.174	1.226	1.779	1.293	1.051	1.193	0.78	2.483	1.602	1.754	1.594	1.133	1.6	2.52	1.607	0.639	1.245	1.277	1.108	1.299	0.505	2.38	1.412	1.364	1.877	1.776	1.447	2.185	1.298	0.569
