# Supplementary material for: A trans‐omic Mendelian randomization study of parental lifespan uncovers novel aging biology and therapeutic candidates for chronic diseases
Source: Aging Cell. 2021 Oct 27;20(11):e13497. doi: 10.1111/acel.13497 (PMC8590095; doi:10.1111/acel.13497)
Supplement: Supplementary file 6 — Table S6 [file ACEL-20-e13497-s017.xlsx]

## Sheet: Feuil1
Supplementary Table 6	Mendelian randomization study of eProteins association with parental lifespan using multiple methods
Exposure	MR Method	Beta	Standard Error	P-value	Egger Intercept	Egger Standard Error	Egger Intercept P-value	N SNPs IV	F-Statistic
ASIP	MR Egger	0.011	0.004	1.85E-02	9.90E-04	0.0017	0.567	19	3465
ASIP	Inverse variance weighted	0.013	0.003	1.10E-06				19	3465
ASIP	MR-PRESSO Raw	0.013	0.002	3.73E-05				19	3465
ASIP	MR-PRESSO Outlier-corrected							19	3465
ASIP	MR-PRESSO Global Test			7.74E-01				19	3465
ASIP	Contamination mixture	0.014		8.35E-06				19	3465
ASPN	MR Egger	-0.023	0.011	5.96E-02	2.30E-04	0.0046	0.961	27	2030
ASPN	Inverse variance weighted	-0.022	0.004	1.45E-09				27	2030
ASPN	MR-PRESSO Raw	-0.022	0.002	1.94E-09				27	2030
ASPN	MR-PRESSO Outlier-corrected							27	2030
ASPN	MR-PRESSO Global Test			9.91E-01				27	2030
ASPN	Contamination mixture	-0.027		1.61E-05				27	2030
ENPP7	MR Egger	-0.008	0.008	3.56E-01	-3.13E-03	0.0044	0.486	16	2947
ENPP7	Inverse variance weighted	-0.013	0.003	4.82E-05				16	2947
ENPP7	MR-PRESSO Raw	-0.013	0.003	1.02E-03				16	2947
ENPP7	MR-PRESSO Outlier-corrected							16	2947
ENPP7	MR-PRESSO Global Test			=4.67E-01				16	2947
ENPP7	Contamination mixture	-0.016		4.24E-04				16	2947
HP	MR Egger	0.014	0.005	6.00E-03	1.10E-04	0.0025	0.964	89	8917
HP	Inverse variance weighted	0.015	0.002	1.78E-13				89	8917
HP	MR-PRESSO Raw	0.015	0.002	9.03E-11				89	8917
HP	MR-PRESSO Outlier-corrected							89	8917
HP	MR-PRESSO Global Test			3.64E-02				89	8917
HP	Contamination mixture	0.013		3.81E-06				89	8917
sICAM-5	MR Egger	0.009	0.009	3.39E-01	4.05E-03	0.0039	0.31	17	2960
sICAM-5	Inverse variance weighted	0.017	0.004	3.98E-05				17	2960
sICAM-5	MR-PRESSO Raw	0.017	0.004	8.22E-04				17	2960
sICAM-5	MR-PRESSO Outlier-corrected							17	2960
sICAM-5	MR-PRESSO Global Test			5.00E-02				17	2960
sICAM-5	Contamination mixture	0.035		5.88E-04				17	2960
IGF-II receptor	MR Egger	0.014	0.007	4.99E-02	9.60E-04	0.0029	0.747	27	3087
IGF-II receptor	Inverse variance weighted	0.016	0.004	2.99E-05				27	3087
IGF-II receptor	MR-PRESSO Raw	0.016	0.004	2.97E-04				27	3087
IGF-II receptor	MR-PRESSO Outlier-corrected	0.017	0.003	3.02E-05				27	3087
IGF-II receptor	MR-PRESSO Global Test			3.43E-02				27	3087
IGF-II receptor	Contamination mixture	0.013		2.53E-03				27	3087
IL-6 sRa	MR Egger	0.028	0.006	4.92E-05	-8.45E-03	0.003	0.007	42	5708
IL-6 sRa	Inverse variance weighted	0.013	0.003	3.91E-05				42	5708
IL-6 sRa	MR-PRESSO Raw	0.013	0.003	1.83E-04				42	5708
IL-6 sRa	MR-PRESSO Outlier-corrected							42	5708
IL-6 sRa	MR-PRESSO Global Test			1.30E-03				42	5708
IL-6 sRa	Contamination mixture	0.019		3.01E-05				42	5708
PLXB2	MR Egger	-0.012	0.011	2.78E-01	-1.95E-03	0.0033	0.557	19	1458
PLXB2	Inverse variance weighted	-0.018	0.004	3.34E-05				19	1458
PLXB2	MR-PRESSO Raw	-0.018	0.004	4.04E-04				19	1458
PLXB2	MR-PRESSO Outlier-corrected							19	1458
PLXB2	MR-PRESSO Global Test			6.19E-01				19	1458
PLXB2	Contamination mixture	-0.022		4.42E-04				19	1458
SVEP1	MR Egger	-0.018	0.011	1.52E-01	-2.24E-03	0.0034	0.531	8	714
SVEP1	Inverse variance weighted	-0.024	0.006	1.12E-04				8	714
SVEP1	MR-PRESSO Raw	-0.024	0.005	1.77E-03				8	714
SVEP1	MR-PRESSO Outlier-corrected							8	714
SVEP1	MR-PRESSO Global Test			7.33E-01				8	714
SVEP1	Contamination mixture	-0.024		4.59E-03				8	714
