# Supplementary material for: A trans‐omic Mendelian randomization study of parental lifespan uncovers novel aging biology and therapeutic candidates for chronic diseases
Source: Aging Cell. 2021 Oct 27;20(11):e13497. doi: 10.1111/acel.13497 (PMC8590095; doi:10.1111/acel.13497)
Supplement: Supplementary file 7 — Table S7 [file ACEL-20-e13497-s013.xlsx]

## Sheet: Feuil1
Supplementary Table 7	Effect of the top protein quantitative trait loci on gene expression level of the gene encoding this protein in GTEx
							Adipose Subcutaneous			Adipose Visceral Omentum			Adrenal Gland			Artery Aorta			Artery Coronary			Artery Tibial			Brain Amygdala			Brain Anterior cingulate cortex BA24			Brain Caudate basal ganglia			Brain Cerebellar Hemisphere			Brain Cerebellum			Brain Cortex			Brain Frontal Cortex BA9			Brain Hippocampus			Brain Hypothalamus
Gene	Gene_ID	rsid	Effect allele	Beta (pQTL)	SE (qQTL)	p-value (pQTL)	Beta	SE	p-value	Beta	SE	p-value	Beta	SE	p-value	Beta	SE	p-value	Beta	SE	p-value	Beta	SE	p-value	Beta	SE	p-value	Beta	SE	p-value	Beta	SE	p-value	Beta	SE	p-value	Beta	SE	p-value	Beta	SE	p-value	Beta	SE	p-value	Beta	SE	p-value	Beta
ASIP	ENSG00000101440.9	rs6059655	A	0.936	0.0393	2.23872e-125	NS	NS	NS	NS	NS	NS	NS	NS	NS	NA	NA	NA	-0.26	0.11	2.5e-02	NA	NA	NA	NS	NS	NS	NS	NS	NS	0.41	0.13	2.8e-03	NA	NA	NA	NS	NS	NS	0.35	0.12	3.9e-03	-0.30	0.13	2.1e-02	NS	NS	NS	NS
ICAM5	ENSG00000105376.4	rs281439	C	0.8918	0.0258	1.20226e-262	0.19	0.045	0.00003	0.20	0.045	7.3e-06	0.22	0.066	9.2e-04	0.24	0.055	2.1e-05	NS	NS	NS	0.14	0.045	1.9e-03	NS	NS	NS	NS	NS	NS	NS	NS	NS	0.34	0.088	1.9e-04	0.29	0.098	4.1e-03	NS	NS	NS	NS	NS	NS	NS	NS	NS	NS
ASPN	ENSG00000106819.11	rs2516568	A	0.4724	0.025	2.34423e-79	NS	NS	NS	NS	NS	NS	NS	NS	NS	NS	NS	NS	NS	NS	NS	NS	NS	NS	NS	NS	NS	NS	NS	NS	NS	NS	NS	NS	NS	NS	NS	NS	NS	NS	NS	NS	NS	NS	NS	0.14	0.063	3.2e-02	NS
IL6R	ENSG00000160712.12	rs11265611	A	0.8331	0.0209	<1e-300	NS	NS	NS	NS	NS	NS	0.12	0.052	2.2e-02	NS	NS	NS	NS	NS	NS	-0.11	0.021	3.3e-07	NS	NS	NS	NS	NS	NS	NS	NS	NS	NS	NS	NS	NS	NS	NS	NS	NS	NS	NS	NS	NS	NS	NS	NS	NS
SVEP1	ENSG00000165124.17	rs61751937	C	1.1854	0.0702	5.24807e-64	NS	NS	NS	NS	NS	NS	NS	NS	NS	NS	NS	NS	NS	NS	NS	NS	NS	NS	NS	NS	NS	NS	NS	NS	NS	NS	NS	-0.41	0.15	8.3e-03	-0.33	0.16	4.1e-02	NS	NS	NS	NS	NS	NS	NS	NS	NS	NS
PLXNB2	ENSG00000196576.14	rs28573806	T	-0.5315	0.0232	3.46737e-116	NS	NS	NS	NS	NS	NS	NS	NS	NS	0.067	0.029	2.4e-02	NS	NS	NS	0.092	0.025	3.4e-04	NS	NS	NS	NS	NS	NS	NS	NS	NS	0.085	0.028	2.8e-03	0.10	0.031	1.6e-03	NS	NS	NS	NS	NS	NS	NS	NS	NS	NS
IGF2R	ENSG00000197081.12	rs629849	A	-0.8992	0.0331	9.54993e-163	NS	NS	NS	NS	NS	NS	NS	NS	NS	NS	NS	NS	NS	NS	NS	NS	NS	NS	NS	NS	NS	NS	NS	NS	NS	NS	NS	NS	NS	NS	NS	NS	NS	NS	NS	NS	NS	NS	NS	NS	NS	NS	NS
HP	ENSG00000257017.8	rs217184	T	-0.8688	0.0277	1.28825e-216	-0.15	0.046	9.8e-04	NS	NS	NS	NS	NS	NS	NS	NS	NS	NS	NS	NS	NS	NS	NS	NS	NS	NS	0.24	0.11	3.4e-02	NS	NS	NS	NS	NS	NS	NS	NS	NS	0.21	0.089	1.9e-02	NS	NS	NS	NS	NS	NS	0.25
ENPP7	ENSG00000182156.9	rs1212688260	G	0.9919	0.0206	<1e-300	NA	NA	NA	NA	NA	NA	NA	NA	NA	NA	NA	NA	NA	NA	NA	NA	NA	NA	NA	NA	NA	NA	NA	NA	NA	NA	NA	NA	NA	NA	NA	NA	NA	NA	NA	NA	NA	NA	NA	NA	NA	NA	NA
NS = not significant (p>0.05)
NA = gene expression not available
[truncated: 86 more columns]
