# Supplementary material for: A trans‐omic Mendelian randomization study of parental lifespan uncovers novel aging biology and therapeutic candidates for chronic diseases
Source: Aging Cell. 2021 Oct 27;20(11):e13497. doi: 10.1111/acel.13497 (PMC8590095; doi:10.1111/acel.13497)
Supplement: Supplementary file 8 — Table S8 [file ACEL-20-e13497-s018.xlsx]

## Sheet: Feuil1
Supplementary Table 8	Mendelian randomization study of eMetabolites association with parental lifespan using multiple methods
Exposure	MR Method	Beta	Standard Error	P-value	Egger Intercept	Egger Standard Error	Egger Intercept P-value	N SNPs IV	F-Statistic
ApoB	MR Egger	-0.161	0.04	2.21E-04	2.67E-03	0.0045	0.559	53	3028
ApoB	Inverse variance weighted	-0.14	0.019	3.42E-13				53	3028
ApoB	MR-PRESSO Raw	-0.14	0.019	1.79E-09				53	3028
ApoB	MR-PRESSO Outlier-corrected	-0.1029	0.011	2.67E-12				53	3028
ApoB	MR-PRESSO Global Test			<1e-04				53	3028
ApoB	Contamination mixture	-0.0418		1.79E-03				53	3028
Est.C	MR Egger	-0.1515	0.045	1.90E-03	5.27E-03	0.0061	0.394	37	1982
Est.C	Inverse variance weighted	-0.1178	0.023	1.67E-07				37	1982
Est.C	MR-PRESSO Raw	-0.1178	0.023	7.36E-06				37	1982
Est.C	MR-PRESSO Outlier-corrected	-0.0929	0.01	1.11E-10				37	1982
Est.C	MR-PRESSO Global Test			<1e-04				37	1982
Est.C	Contamination mixture	-0.0631		7.23E-06				37	1982
Free.C	MR Egger	-0.1451	0.061	2.29E-02	5.49E-03	0.0074	0.461	39	2134
Free.C	Inverse variance weighted	-0.1034	0.024	2.15E-05				39	2134
Free.C	MR-PRESSO Raw	-0.1034	0.024	1.34E-04				39	2134
Free.C	MR-PRESSO Outlier-corrected	-0.0702	0.01	8.43E-08				39	2134
Free.C	MR-PRESSO Global Test			<1e-04				39	2134
Free.C	Contamination mixture	-0.0523		1.85E-05				39	2134
IDL.C	MR Egger	-0.1159	0.03	2.71E-04	-3.64E-04	0.0036	0.921	65	4298
IDL.C	Inverse variance weighted	-0.1185	0.016	5.38E-14				65	4298
IDL.C	MR-PRESSO Raw	-0.1185	0.016	2.24E-10				65	4298
IDL.C	MR-PRESSO Outlier-corrected	-0.0893	0.009	4.45E-14				65	4298
IDL.C	MR-PRESSO Global Test			<1e-04				65	4298
IDL.C	Contamination mixture	-0.0617		1.26E-04				65	4298
IDL.FC	MR Egger	-0.1042	0.029	6.30E-04	-9.29E-04	0.0035	0.794	66	4434
IDL.FC	Inverse variance weighted	-0.1106	0.016	1.45E-12				66	4434
IDL.FC	MR-PRESSO Raw	-0.1106	0.016	1.26E-09				66	4434
IDL.FC	MR-PRESSO Outlier-corrected	-0.0917	0.009	1.68E-14				66	4434
IDL.FC	MR-PRESSO Global Test			<1e-04				66	4434
IDL.FC	Contamination mixture	-0.0597		6.40E-05				66	4434
IDL.L	MR Egger	-0.1106	0.03	5.22E-04	-7.77E-05	0.0037	0.983	72	4466
IDL.L	Inverse variance weighted	-0.1111	0.015	3.57E-13				72	4466
IDL.L	MR-PRESSO Raw	-0.1111	0.015	3.73E-10				72	4466
IDL.L	MR-PRESSO Outlier-corrected	-0.0846	0.009	8.19E-14				72	4466
IDL.L	MR-PRESSO Global Test			<1e-04				72	4466
IDL.L	Contamination mixture	-0.0574		1.45E-02				72	4466
IDL.P	MR Egger	-0.1072	0.033	1.59E-03	-7.74E-04	0.004	0.847	70	4294
IDL.P	Inverse variance weighted	-0.1127	0.016	9.15E-13				70	4294
IDL.P	MR-PRESSO Raw	-0.1127	0.016	7.33E-10				70	4294
IDL.P	MR-PRESSO Outlier-corrected	-0.0859	0.009	1.54E-13				70	4294
IDL.P	MR-PRESSO Global Test			<1e-04				70	4294
IDL.P	Contamination mixture	-0.0369		3.69E-02				70	4294
IDL.PL	MR Egger	-0.0981	0.029	1.39E-03	-3.19E-03	0.0036	0.379	71	4464
IDL.PL	Inverse variance weighted	-0.1203	0.015	5.58E-15				71	4464
IDL.PL	MR-PRESSO Raw	-0.1203	0.015	4.03E-11				71	4464
IDL.PL	MR-PRESSO Outlier-corrected	-0.0939	0.009	2.16E-15				71	4464
IDL.PL	MR-PRESSO Global Test			<1e-04				71	4464
IDL.PL	Contamination mixture	-0.0648		8.95E-06				71	4464
IDL.TG	MR Egger	-0.0547	0.048	2.56E-01	-2.68E-03	0.0055	0.627	60	3485
IDL.TG	Inverse variance weighted	-0.0758	0.02	1.32E-04				60	3485
IDL.TG	MR-PRESSO Raw	-0.0758	0.02	3.20E-04				60	3485
IDL.TG	MR-PRESSO Outlier-corrected	-0.0316	0.009	9.23E-04				60	3485
IDL.TG	MR-PRESSO Global Test			<1e-04				60	3485
IDL.TG	Contamination mixture	-0.0066		4.03E-01				60	3485
L.LDL.C	MR Egger	-0.0935	0.023	1.59E-04	-4.80E-03	0.0029	0.108	75	4895
L.LDL.C	Inverse variance weighted	-0.1248	0.014	3.31E-20				75	4895
L.LDL.C	MR-PRESSO Raw	-0.1248	0.014	6.72E-14				75	4895
L.LDL.C	MR-PRESSO Outlier-corrected	-0.0953	0.008	5.25E-19				75	4895
L.LDL.C	MR-PRESSO Global Test			<1e-04				75	4895
L.LDL.C	Contamination mixture	-0.1009		1.82E-10				75	4895
L.LDL.CE	MR Egger	-0.1022	0.025	1.48E-04	-3.13E-03	0.0033	0.346	71	4626
L.LDL.CE	Inverse variance weighted	-0.1223	0.014	3.56E-18				71	4626
L.LDL.CE	MR-PRESSO Raw	-0.1223	0.014	9.71E-13				71	4626
L.LDL.CE	MR-PRESSO Outlier-corrected	-0.0915	0.008	5.68E-17				71	4626
L.LDL.CE	MR-PRESSO Global Test			<1e-04				71	4626
L.LDL.CE	Contamination mixture	-0.1031		2.01E-08				71	4626
L.LDL.FC	MR Egger	-0.0823	0.024	9.07E-04	-5.88E-03	0.0032	0.073	71	4937
L.LDL.FC	Inverse variance weighted	-0.1177	0.014	2.34E-17				71	4937
L.LDL.FC	MR-PRESSO Raw	-0.1177	0.014	2.43E-12				71	4937
L.LDL.FC	MR-PRESSO Outlier-corrected	-0.0905	0.008	4.03E-17				71	4937
L.LDL.FC	MR-PRESSO Global Test			<1e-04				71	4937
L.LDL.FC	Contamination mixture	-0.0848		2.93E-08				71	4937
L.LDL.L	MR Egger	-0.0989	0.024	1.21E-04	-3.11E-03	0.0032	0.33	75	4845
L.LDL.L	Inverse variance weighted	-0.1189	0.013	7.00E-19				75	4845
L.LDL.L	MR-PRESSO Raw	-0.1189	0.013	2.87E-13				75	4845
L.LDL.L	MR-PRESSO Outlier-corrected	-0.0893	0.008	6.77E-18				75	4845
L.LDL.L	MR-PRESSO Global Test			<1e-04				75	4845
L.LDL.L	Contamination mixture	-0.097		1.02E-09				75	4845
L.LDL.P	MR Egger	-0.1017	0.026	1.62E-04	-2.42E-03	0.0033	0.471	73	4726
L.LDL.P	Inverse variance weighted	-0.1173	0.014	1.66E-17				73	4726
L.LDL.P	MR-PRESSO Raw	-0.1173	0.014	1.67E-12				73	4726
L.LDL.P	MR-PRESSO Outlier-corrected	-0.0884	0.008	1.01E-16				73	4726
L.LDL.P	MR-PRESSO Global Test			<1e-04				73	4726
L.LDL.P	Contamination mixture	-0.0623		3.90E-07				73	4726
L.LDL.PL	MR Egger	-0.0991	0.026	3.72E-04	-4.49E-03	0.0034	0.187	66	4439
L.LDL.PL	Inverse variance weighted	-0.1284	0.015	3.89E-18				66	4439
L.LDL.PL	MR-PRESSO Raw	-0.1284	0.015	1.80E-12				66	4439
L.LDL.PL	MR-PRESSO Outlier-corrected	-0.0983	0.008	3.64E-17				66	4439
L.LDL.PL	MR-PRESSO Global Test			<1e-04				66	4439
L.LDL.PL	Contamination mixture	-0.097		4.04E-09				66	4439
LDL.C	MR Egger	-0.1037	0.024	3.58E-05	-3.41E-03	0.003	0.264	73	4941
LDL.C	Inverse variance weighted	-0.1254	0.013	9.51E-21				73	4941
LDL.C	MR-PRESSO Raw	-0.1254	0.013	4.85E-14				73	4941
LDL.C	MR-PRESSO Outlier-corrected	-0.0969	0.008	2.48E-18				73	4941
LDL.C	MR-PRESSO Global Test			<1e-04				73	4941
LDL.C	Contamination mixture	-0.1038		9.83E-10				73	4941
M.HDL.FC	MR Egger	0.0833	0.057	1.75E-01	4.04E-05	0.0066	0.995	11	667
M.HDL.FC	Inverse variance weighted	0.0836	0.022	1.07E-04				11	667
M.HDL.FC	MR-PRESSO Raw	0.0836	0.022	3.09E-03				11	667
M.HDL.FC	MR-PRESSO Outlier-corrected			0.00E+00				11	667
M.HDL.FC	MR-PRESSO Global Test			5.03E-02				11	667
M.HDL.FC	Contamination mixture	0.0631		8.49E-03				11	667
M.HDL.P	MR Egger	0.0454	0.094	6.49E-01	2.72E-03	0.0106	0.807	7	374
M.HDL.P	Inverse variance weighted	0.069	0.019	3.57E-04				7	374
M.HDL.P	MR-PRESSO Raw	0.069	0.019	1.12E-02				7	374
M.HDL.P	MR-PRESSO Outlier-corrected			0.00E+00				7	374
M.HDL.P	MR-PRESSO Global Test			4.25E-01				7	374
M.HDL.P	Contamination mixture	0.098		1.23E-02				7	374
M.LDL.C	MR Egger	-0.1027	0.025	9.52E-05	-4.12E-03	0.0032	0.202	68	4533
M.LDL.C	Inverse variance weighted	-0.1288	0.014	9.89E-20				68	4533
M.LDL.C	MR-PRESSO Raw	-0.1288	0.014	2.64E-13				68	4533
M.LDL.C	MR-PRESSO Outlier-corrected	-0.0983	0.008	2.94E-18				68	4533
M.LDL.C	MR-PRESSO Global Test			<1e-04				68	4533
M.LDL.C	Contamination mixture	-0.1189		4.54E-10				68	4533
M.LDL.CE	MR Egger	-0.1073	0.026	1.09E-04	-2.91E-03	0.0033	0.386	70	4425
M.LDL.CE	Inverse variance weighted	-0.1263	0.014	1.54E-18				70	4425
M.LDL.CE	MR-PRESSO Raw	-0.1263	0.014	7.29E-13				70	4425
M.LDL.CE	MR-PRESSO Outlier-corrected	-0.0958	0.009	1.89E-16				70	4425
M.LDL.CE	MR-PRESSO Global Test			<1e-04				70	4425
M.LDL.CE	Contamination mixture	-0.1068		3.13E-08				70	4425
M.LDL.L	MR Egger	-0.1127	0.027	7.56E-05	-2.09E-03	0.0035	0.548	68	4332
M.LDL.L	Inverse variance weighted	-0.1262	0.014	2.41E-18				68	4332
M.LDL.L	MR-PRESSO Raw	-0.1262	0.014	1.14E-12				68	4332
M.LDL.L	MR-PRESSO Outlier-corrected	-0.0964	0.008	2.59E-17				68	4332
M.LDL.L	MR-PRESSO Global Test			<1e-04				68	4332
M.LDL.L	Contamination mixture	-0.1124		5.74E-09				68	4332
M.LDL.P	MR Egger	-0.1164	0.028	1.00E-04	-1.60E-03	0.0036	0.66	66	4187
M.LDL.P	Inverse variance weighted	-0.1268	0.015	4.20E-17				66	4187
M.LDL.P	MR-PRESSO Raw	-0.1268	0.015	5.52E-12				66	4187
M.LDL.P	MR-PRESSO Outlier-corrected	-0.094	0.009	1.95E-15				66	4187
M.LDL.P	MR-PRESSO Global Test			<1e-04				66	4187
M.LDL.P	Contamination mixture	-0.1136		4.50E-07				66	4187
M.LDL.PL	MR Egger	-0.1264	0.031	1.80E-04	-2.10E-03	0.0037	0.577	54	3524
M.LDL.PL	Inverse variance weighted	-0.1411	0.017	8.58E-17				54	3524
M.LDL.PL	MR-PRESSO Raw	-0.1411	0.017	3.42E-11				54	3524
M.LDL.PL	MR-PRESSO Outlier-corrected	-0.1078	0.009	1.33E-15				54	3524
M.LDL.PL	MR-PRESSO Global Test			<1e-04				54	3524
M.LDL.PL	Contamination mixture	-0.1271		1.95E-08				54	3524
M.VLDL.P	MR Egger	-0.0896	0.039	3.00E-02	1.76E-03	0.0042	0.678	24	1350
M.VLDL.P	Inverse variance weighted	-0.0748	0.016	1.78E-06				24	1350
M.VLDL.P	MR-PRESSO Raw	-0.0748	0.016	8.12E-05				24	1350
M.VLDL.P	MR-PRESSO Outlier-corrected	-0.0654	0.013	6.45E-05				24	1350
M.VLDL.P	MR-PRESSO Global Test			8.00E-04				24	1350
M.VLDL.P	Contamination mixture	-0.0823		4.36E-03				24	1350
S.LDL.C	MR Egger	-0.1174	0.03	2.20E-04	-3.07E-03	0.0037	0.408	63	3925
S.LDL.C	Inverse variance weighted	-0.1383	0.016	1.70E-17				63	3925
S.LDL.C	MR-PRESSO Raw	-0.1383	0.016	5.12E-12				63	3925
S.LDL.C	MR-PRESSO Outlier-corrected	-0.1036	0.01	1.47E-14				63	3925
S.LDL.C	MR-PRESSO Global Test			<1e-04				63	3925
S.LDL.C	Contamination mixture	-0.1354		9.27E-07				63	3925
S.LDL.L	MR Egger	-0.1311	0.031	9.41E-05	-9.92E-04	0.0038	0.794	61	3599
S.LDL.L	Inverse variance weighted	-0.1381	0.016	1.07E-17				61	3599
S.LDL.L	MR-PRESSO Raw	-0.1381	0.016	5.35E-12				61	3599
S.LDL.L	MR-PRESSO Outlier-corrected	-0.1039	0.01	5.14E-15				61	3599
S.LDL.L	MR-PRESSO Global Test			<1e-04				61	3599
S.LDL.L	Contamination mixture	-0.1368		6.08E-07				61	3599
S.LDL.P	MR Egger	-0.1411	0.037	4.12E-04	8.21E-04	0.0046	0.858	55	3232
S.LDL.P	Inverse variance weighted	-0.1352	0.018	1.88E-13				55	3232
S.LDL.P	MR-PRESSO Raw	-0.1352	0.018	1.08E-09				55	3232
S.LDL.P	MR-PRESSO Outlier-corrected	-0.0993	0.011	1.31E-12				55	3232
S.LDL.P	MR-PRESSO Global Test			<1e-04				55	3232
S.LDL.P	Contamination mixture	-0.0544		1.66E-03				55	3232
S.VLDL.C	MR Egger	-0.1492	0.065	2.83E-02	1.34E-03	0.007	0.85	40	2213
S.VLDL.C	Inverse variance weighted	-0.1379	0.027	4.11E-07				40	2213
S.VLDL.C	MR-PRESSO Raw	-0.1379	0.027	1.02E-05				40	2213
S.VLDL.C	MR-PRESSO Outlier-corrected	-0.0855	0.013	2.15E-07				40	2213
S.VLDL.C	MR-PRESSO Global Test			<1e-04				40	2213
S.VLDL.C	Contamination mixture	-0.0839		5.17E-04				40	2213
S.VLDL.FC	MR Egger	-0.1818	0.08	2.90E-02	4.91E-03	0.0086	0.57	35	2044
S.VLDL.FC	Inverse variance weighted	-0.1395	0.03	2.86E-06				35	2044
S.VLDL.FC	MR-PRESSO Raw	-0.1395	0.03	4.44E-05				35	2044
S.VLDL.FC	MR-PRESSO Outlier-corrected	-0.0883	0.013	2.05E-07				35	2044
S.VLDL.FC	MR-PRESSO Global Test			<1e-04				35	2044
S.VLDL.FC	Contamination mixture	-0.0957		2.09E-04				35	2044
S.VLDL.L	MR Egger	-0.1331	0.093	1.64E-01	1.92E-03	0.0102	0.852	30	1777
S.VLDL.L	Inverse variance weighted	-0.1167	0.033	4.23E-04				30	1777
S.VLDL.L	MR-PRESSO Raw	-0.1167	0.033	1.43E-03				30	1777
S.VLDL.L	MR-PRESSO Outlier-corrected	-0.0725	0.014	1.29E-05				30	1777
S.VLDL.L	MR-PRESSO Global Test			<1e-04				30	1777
S.VLDL.L	Contamination mixture	-0.0718		4.61E-03				30	1777
S.VLDL.TG	MR Egger	-0.0864	0.074	2.50E-01	-2.07E-03	0.0076	0.785	33	1887
S.VLDL.TG	Inverse variance weighted	-0.1052	0.027	1.24E-04				33	1887
S.VLDL.TG	MR-PRESSO Raw	-0.1052	0.027	5.52E-04				33	1887
S.VLDL.TG	MR-PRESSO Outlier-corrected	-0.0752	0.013	2.82E-06				33	1887
S.VLDL.TG	MR-PRESSO Global Test			<1e-04				33	1887
S.VLDL.TG	Contamination mixture	-0.0735		1.48E-03				33	1887
Serum.C	MR Egger	-0.1325	0.039	1.24E-03	2.05E-04	0.0043	0.962	59	3288
Serum.C	Inverse variance weighted	-0.1308	0.019	1.63E-11				59	3288
Serum.C	MR-PRESSO Raw	-0.1308	0.019	8.14E-09				59	3288
Serum.C	MR-PRESSO Outlier-corrected	-0.0944	0.011	3.44E-11				59	3288
Serum.C	MR-PRESSO Global Test			<1e-04				59	3288
Serum.C	Contamination mixture	-0.0615		5.62E-03				59	3288
SM	MR Egger	-0.1484	0.066	4.60E-02	6.13E-03	0.0079	0.454	13	623
SM	Inverse variance weighted	-0.1026	0.029	4.03E-04				13	623
SM	MR-PRESSO Raw	-0.1026	0.029	4.08E-03				13	623
SM	MR-PRESSO Outlier-corrected	-0.0855	0.028	1.16E-02				13	623
SM	MR-PRESSO Global Test			<1e-04				13	623
SM	Contamination mixture	-0.1983		2.14E-01				13	623
XS.VLDL.L	MR Egger	-0.0746	0.066	2.66E-01	-3.63E-03	0.0075	0.631	47	2774
XS.VLDL.L	Inverse variance weighted	-0.1045	0.024	1.08E-05				47	2774
XS.VLDL.L	MR-PRESSO Raw	-0.1045	0.024	6.35E-05				47	2774
XS.VLDL.L	MR-PRESSO Outlier-corrected	-0.0702	0.012	4.65E-07				47	2774
XS.VLDL.L	MR-PRESSO Global Test			<1e-04				47	2774
XS.VLDL.L	Contamination mixture	-0.0277		1.66E-02				47	2774
XS.VLDL.P	MR Egger	-0.071	0.071	3.22E-01	-4.84E-03	0.0082	0.557	47	2720
XS.VLDL.P	Inverse variance weighted	-0.1104	0.024	4.07E-06				47	2720
XS.VLDL.P	MR-PRESSO Raw	-0.1104	0.024	3.23E-05				47	2720
XS.VLDL.P	MR-PRESSO Outlier-corrected	-0.0755	0.012	1.91E-07				47	2720
XS.VLDL.P	MR-PRESSO Global Test			<1e-04				47	2720
XS.VLDL.P	Contamination mixture	-0.0335		7.48E-03				47	2720
XS.VLDL.PL	MR Egger	-0.096	0.039	1.62E-02	4.47E-04	0.0045	0.921	65	3684
XS.VLDL.PL	Inverse variance weighted	-0.0925	0.017	2.24E-08				65	3684
XS.VLDL.PL	MR-PRESSO Raw	-0.0925	0.017	4.98E-07				65	3684
XS.VLDL.PL	MR-PRESSO Outlier-corrected	-0.0663	0.01	3.37E-08				65	3684
XS.VLDL.PL	MR-PRESSO Global Test			<1e-04				65	3684
XS.VLDL.PL	Contamination mixture	-0.0269		1.94E-01				65	3684
