# Supplementary material for: A trans‐omic Mendelian randomization study of parental lifespan uncovers novel aging biology and therapeutic candidates for chronic diseases
Source: Aging Cell. 2021 Oct 27;20(11):e13497. doi: 10.1111/acel.13497 (PMC8590095; doi:10.1111/acel.13497)
Supplement: Supplementary file 9 — Table S9 [file ACEL-20-e13497-s005.xlsx]

## Sheet: Feuil1
Supplementary Table 9	Therapeutic areas from the Open Targets Platform of the parental lifespan eGenes and eProteins identified by transcriptome-wide association study and genetic colocalization and proteome-wide Mendelian randomization.
Disease	Disease full name	Relevance (p-value)	Number of associated targets	Therapeutic Area	Highest associated targets (max 10)
parental longevity	parental longevity	4e-15	8	measurement	APOE LPA CHRNA3 CHRNA5 SH2B3 CHRNA4 FURIN SORT1
longevity	longevity	9e-15	8	measurement	APOE LPA CHRNA3 CHRNA5 SH2B3 CHRNA4 FURIN SORT1
biological process	biological process	1e-14	26	biological process	KCNK3 CHRNA4 CHRNA3 APOE LPA CCDC71L CHRNA5 NEK10 SH2B3 HTT ...
vascular disease	vascular disease	1e-14	28	cardiovascular disease	APOE KCNK3 SH2B3 IL6R CHRNA3 SVEP1 LPA CCDC71L IGF2R CHRNA4 ...
hypertension	hypertension	2e-14	23	cardiovascular disease	KCNK3 CHRNA3 SH2B3 SVEP1 APOE LPA CCDC71L FURIN IL6R HP ...
cardiovascular disease	cardiovascular disease	2e-14	29	cardiovascular disease	APOE KCNK3 SH2B3 IL6R CHRNA3 CHRNA4 SVEP1 LPA LRP8 CCDC71L ...
myocardial disorder	myocardial disorder	5e-14	19	musculoskeletal or connective tissue disease, cardiovascular disease, respiratory or thoracic disease	LPA LRP8 KCNK3 APOE CHRNA4 SH2B3 LDLR SORT1 IL6R FURIN ...
breast carcinoma	breast carcinoma	1e-13	27	respiratory or thoracic disease, reproductive system or breast disease, integumentary system disease, cell proliferation disorder	NRG1 KCNK3 SH2B3 NEK10 FURIN POM121C ICAM5 IL6R LDLR LRP8 ...
lung adenocarcinoma	lung adenocarcinoma	3e-13	21	respiratory or thoracic disease, cell proliferation disorder	NRG1 CHRNA3 SH2B3 FURIN LDLR APOE IL6R NEK10 LRP8 CHRNA5 ...
behavior	behavior	5e-13	17	biological process	CHRNA4 CCDC71L NEK10 CHRNA3 KCNK3 LPA SH2B3 CHRNA5 LRP8 HTT ...
coronary heart disease	coronary heart disease	1e-12	19	cardiovascular disease, respiratory or thoracic disease	APOE CHRNA4 LPA IL6R KCNK3 IGF2R SH2B3 LDLR SVEP1 FURIN ...
arterial disorder	arterial disorder	1e-12	24	cardiovascular disease	APOE KCNK3 IL6R CHRNA3 LPA SH2B3 SVEP1 CCDC71L IGF2R CHRNA4 ...
autosomal genetic disease	autosomal genetic disease	2e-12	25	genetic, familial or congenital disease	HTT APOE LDLR IGF2R NRG1 ASIP CHRNA3 SH2B3 CHRNA4 FURIN ...
Abnormality of the immune syst...	Abnormality of the immune system	3e-12	24	phenotype	POM121C IL6R ICAM5 SH2B3 KCNK3 APOE HP LDLR BECN1 LPA ...
adenocarcinoma	adenocarcinoma	4e-12	27	cell proliferation disorder	NRG1 IGF2R SH2B3 CHRNA3 FURIN NEK10 LDLR IL6R POM121C RAD52 ...
glandular cell neoplasm	glandular cell neoplasm	4e-12	27	cell proliferation disorder	NRG1 IGF2R SH2B3 CHRNA3 FURIN NEK10 LDLR IL6R POM121C RAD52 ...
tauopathy	tauopathy	5e-12	18	nervous system disease	APOE CHRNA4 IL6R CHRNA5 HTT ASIP LPA LDLR SORT1 BECN1 ...
breast disease	breast disease	6e-12	26	respiratory or thoracic disease, reproductive system or breast disease	NRG1 KCNK3 SH2B3 NEK10 FURIN POM121C ICAM5 IL6R LRP8 LDLR ...
cerebral infarction	cerebral infarction	9e-12	13	cardiovascular disease, nervous system disease	APOE BECN1 LPA FURIN NRG1 LDLR LRP8 HP KCNK3 HTT ...
injury	injury	1e-11	24	injury, poisoning or other complication	KCNK3 ASIP APOE CHRNA4 NRG1 BECN1 SORT1 LPA LDLR FURIN ...
endocrine neoplasm	endocrine neoplasm	1e-11	27	endocrine system disease, cell proliferation disorder	NRG1 SH2B3 IGF2R NEK10 CHRNA5 LDLR FURIN BECN1 APOE POM121C ...
atherosclerosis	atherosclerosis	1e-11	17	cardiovascular disease	LPA CCDC71L APOE CHRNA3 LDLR SH2B3 SORT1 CHRNA5 FURIN HP ...
arteriosclerosis disorder	arteriosclerosis disorder	1e-11	17	cardiovascular disease	LPA CCDC71L APOE CHRNA3 LDLR SH2B3 SORT1 CHRNA5 FURIN HP ...
arteriosclerosis	arteriosclerosis	1e-11	17	cardiovascular disease	LPA CCDC71L APOE CHRNA3 LDLR SH2B3 SORT1 CHRNA5 FURIN HP ...
arterial occlusive disease	arterial occlusive disease	1e-11	17	cardiovascular disease	LPA CCDC71L APOE CHRNA3 LDLR SH2B3 SORT1 CHRNA5 FURIN HP ...
Inborn errors of metabolism	Inborn errors of metabolism	1e-11	26	genetic, familial or congenital disease, nutritional or metabolic disease	APOE LDLR LPA IGF2R HTT NRG1 CHRNA3 ASIP HP SVEP1 ...
brain infarction	brain infarction	2e-11	13	cardiovascular disease, nervous system disease	APOE BECN1 LPA FURIN NRG1 LDLR LRP8 HP KCNK3 HTT ...
monogenic disease	monogenic disease	2e-11	25	genetic, familial or congenital disease	CHRNA4 HTT APOE LDLR IGF2R NRG1 CHRNA3 ASIP SH2B3 LRP8 ...
heart failure	heart failure	2e-11	16	cardiovascular disease, respiratory or thoracic disease	KCNK3 CHRNA4 APOE SORT1 LPA HP LDLR FURIN BECN1 NRG1 ...
Phenotypic abnormality	Phenotypic abnormality	2e-11	28	phenotype	SH2B3 APOE LDLR LPA KCNK3 CHRNA4 POM121C CCDC71L IL6R NEK10 ...
Agents acting on the renin-ang...	Agents acting on the renin-angiotensin system use measurement	2e-11	9	measurement	LPA SVEP1 APOE KCNK3 CCDC71L SH2B3 LDLR NEK10 FURIN
intestinal disease	intestinal disease	2e-11	26	gastrointestinal disease	SH2B3 NRG1 CHRNA4 CHRNA3 IL6R NEK10 FURIN APOE SVEP1 LDLR ...
type II hypersensitivity react...	type II hypersensitivity reaction disease	3e-11	23	immune system disease	SH2B3 IL6R CHRNA3 ASIP APOE LDLR LPA CHRNA4 PLXNB2 HP ...
Rare genetic skin disease	Rare genetic skin disease	3e-11	24	genetic, familial or congenital disease	APOE LDLR ASIP HTT CHRNA3 PLXNB2 IGF2R SVEP1 CHRNA4 CHRNA5 ...
breast cancer	breast cancer	3e-11	25	respiratory or thoracic disease, reproductive system or breast disease, integumentary system disease, cell proliferation disorder	NRG1 KCNK3 SH2B3 NEK10 FURIN POM121C ICAM5 IL6R LRP8 LDLR ...
immune system disease	immune system disease	3e-11	28	immune system disease	SH2B3 APOE IL6R NRG1 CHRNA3 POM121C CCDC71L ASIP LRP8 ICAM5 ...
inflammation	inflammation	3e-11	22	phenotype	APOE KCNK3 LDLR LPA SORT1 CHRNA4 FURIN HP SH2B3 IL6R ...
Abdominal Aortic Aneurysm	Abdominal Aortic Aneurysm	4e-11	10	cardiovascular disease	IL6R LDLR SORT1 APOE HP LPA BECN1 CHRNA5 SH2B3 CHRNA3
cerebrovascular disorder	cerebrovascular disorder	4e-11	19	cardiovascular disease, nervous system disease	LPA APOE KCNK3 CCDC71L SH2B3 SORT1 LDLR CHRNA3 NRG1 IL6R ...
epilepsy	epilepsy	4e-11	23	nervous system disease	CHRNA4 APOE NRG1 HTT LDLR IGF2R CHRNA3 LRP8 ASIP PLXNB2 ...
hypersensitivity reaction dise...	hypersensitivity reaction disease	4e-11	24	immune system disease	SH2B3 IL6R CHRNA3 ASIP ICAM5 APOE LDLR LPA CHRNA4 PLXNB2 ...
Rare genetic epilepsy	Rare genetic epilepsy	4e-11	21	genetic, familial or congenital disease, nervous system disease	CHRNA4 APOE HTT NRG1 LRP8 LDLR IGF2R PLXNB2 ASIP CHRNA3 ...
breast neoplasm	breast neoplasm	4e-11	25	respiratory or thoracic disease, reproductive system or breast disease, integumentary system disease, cell proliferation disorder	NRG1 KCNK3 SH2B3 NEK10 FURIN POM121C ICAM5 IL6R LRP8 LDLR ...
congenital heart disease	congenital heart disease	5e-11	15	genetic, familial or congenital disease, cardiovascular disease, respiratory or thoracic disease	KCNK3 LPA IGF2R NRG1 APOE LDLR SH2B3 CCDC71L IL6R SORT1 ...
heart disease	heart disease	6e-11	24	cardiovascular disease, respiratory or thoracic disease	APOE KCNK3 IL6R CHRNA4 LRP8 LPA IGF2R SH2B3 LDLR SVEP1 ...
Mental deterioration	Mental deterioration	6e-11	14	phenotype	APOE HP LPA LRP8 BECN1 FURIN SORT1 LDLR ICAM5 HTT ...
phenotype	phenotype	6e-11	28	phenotype	SH2B3 APOE LDLR ASIP LPA KCNK3 CHRNA4 POM121C CCDC71L PLXNB2 ...
lung carcinoma	lung carcinoma	6e-11	23	respiratory or thoracic disease, cell proliferation disorder	NRG1 CHRNA3 CHRNA5 SH2B3 NEK10 RAD52 CHRNA4 FURIN LDLR APOE ...
autoimmune disease	autoimmune disease	7e-11	23	immune system disease	IL6R SH2B3 ASIP LDLR APOE CHRNA3 LPA MAGI3 ICAM5 SORT1 ...
Rare genetic gastroenterologic...	Rare genetic gastroenterological disease	7e-11	18	genetic, familial or congenital disease	NRG1 APOE LDLR IGF2R CHRNA3 ENPP7 SH2B3 HTT ASIP SVEP1 ...
Genetic chronic primary adrena...	Genetic chronic primary adrenal insufficiency	7e-11	12	genetic, familial or congenital disease, endocrine system disease	ASIP CHRNA3 APOE KCNK3 LDLR HTT NEK10 CHRNA5 LPA IL6R ...
aortic disease	aortic disease	7e-11	13	cardiovascular disease	LPA KCNK3 IL6R LDLR CHRNA3 APOE SORT1 HP BECN1 FURIN ...
primary adrenal insufficiency	primary adrenal insufficiency	8e-11	12	endocrine system disease	ASIP CHRNA3 APOE KCNK3 LDLR HTT NEK10 CHRNA5 LPA IL6R ...
congenital anomaly of cardiova...	congenital anomaly of cardiovascular system	1e-10	15	genetic, familial or congenital disease, cardiovascular disease	KCNK3 LPA IGF2R NRG1 APOE LDLR SH2B3 CCDC71L IL6R SORT1 ...
lung disease	lung disease	1e-10	25	respiratory or thoracic disease	NRG1 CHRNA4 IL6R CHRNA3 SH2B3 CHRNA5 KCNK3 NEK10 RAD52 FURIN ...
Alzheimer's disease	Alzheimer's disease	1e-10	20	psychiatric disorder, nervous system disease	APOE CHRNA4 IL6R CHRNA5 LPA LDLR BECN1 SORT1 HP HTT ...
type II diabetes mellitus	type II diabetes mellitus	1e-10	17	pancreas disease, nutritional or metabolic disease	SH2B3 IL6R LPA LDLR ASIP HP APOE MAGI3 IGF2R SORT1 ...
thoracic cancer	thoracic cancer	1e-10	26	respiratory or thoracic disease, cell proliferation disorder	NRG1 KCNK3 CHRNA3 CHRNA5 CHRNA4 SH2B3 NEK10 RAD52 FURIN LDLR ...
Rare genetic systemic or rheum...	Rare genetic systemic or rheumatologic disease	1e-10	21	genetic, familial or congenital disease	APOE IL6R SH2B3 IGF2R LDLR CHRNA3 HTT NRG1 LRP8 ENPP7 ...
spinal cord disease	spinal cord disease	1e-10	17	nervous system disease	HTT IGF2R NRG1 SORT1 PLXNB2 CHRNA3 IL6R LRP8 APOE BECN1 ...
genetic skin disease	genetic skin disease	1e-10	24	genetic, familial or congenital disease, integumentary system disease	IL6R APOE LDLR PLXNB2 ASIP HTT SVEP1 CHRNA3 IGF2R CHRNA4 ...
cardiovascular disease biomark...	cardiovascular disease biomarker measurement	1e-10	16	measurement	LDLR APOE KCNK3 LPA CCDC71L NEK10 IGF2R SH2B3 IL6R ICAM5 ...
alcohol drinking	alcohol drinking	1e-10	10	biological process	NEK10 CCDC71L KCNK3 LPA SH2B3 LDLR FURIN CHRNA4 SORT1 HP
ischemic disease	ischemic disease	1e-10	14	cardiovascular disease	LPA APOE CHRNA4 SORT1 ATP5MF BECN1 LDLR HP FURIN SH2B3 ...
anxiety disorder	anxiety disorder	1e-10	16	psychiatric disorder, nervous system disease	KCNK3 APOE LPA CHRNA5 NRG1 HP LDLR CHRNA4 HTT CHRNA3 ...
neuroepithelial neoplasm	neuroepithelial neoplasm	1e-10	23	cell proliferation disorder, nervous system disease	NRG1 SH2B3 LDLR IGF2R POM121C LRP8 HP LPA KCNK3 MAGI3 ...
Dementia	Dementia	1e-10	13	phenotype	APOE HP LPA BECN1 FURIN SORT1 LRP8 NRG1 LDLR HTT ...
adrenal gland disease	adrenal gland disease	1e-10	17	endocrine system disease	NRG1 APOE ASIP KCNK3 CHRNA3 BECN1 LDLR HTT NEK10 CHRNA5 ...
coronary artery disease	coronary artery disease	2e-10	15	cardiovascular disease, respiratory or thoracic disease	APOE LPA IL6R KCNK3 IGF2R SH2B3 SVEP1 LDLR CHRNA4 FURIN ...
neoplasm of thorax	neoplasm of thorax	2e-10	26	respiratory or thoracic disease, cell proliferation disorder	NRG1 KCNK3 CHRNA3 CHRNA5 CHRNA4 SH2B3 NEK10 RAD52 FURIN LDLR ...
thoracic disease	thoracic disease	2e-10	28	respiratory or thoracic disease	APOE KCNK3 IL6R NRG1 CHRNA4 SH2B3 LRP8 CHRNA3 LPA CHRNA5 ...
inherited auditory system dise...	inherited auditory system disease	2e-10	19	genetic, familial or congenital disease, nervous system disease	LDLR APOE HTT IGF2R NRG1 LRP8 PLXNB2 CHRNA3 ASPN KCNK3 ...
injury, poisoning or other com...	injury, poisoning or other complication	2e-10	24	injury, poisoning or other complication	CHRNA4 KCNK3 ASIP CHRNA5 CHRNA3 APOE BECN1 SORT1 LPA HTT ...
nervous system neoplasm	nervous system neoplasm	2e-10	24	cell proliferation disorder, nervous system disease	NRG1 SH2B3 LDLR IGF2R POM121C LRP8 HP LPA APOE KCNK3 ...
drug dependence	drug dependence	2e-10	17	injury, poisoning or other complication, psychiatric disorder, nervous system disease	CHRNA4 KCNK3 CHRNA5 CHRNA3 APOE LPA SORT1 HP LDLR IGF2R ...
drug-induced mental disorder	drug-induced mental disorder	2e-10	17	injury, poisoning or other complication, psychiatric disorder, nervous system disease	CHRNA4 KCNK3 CHRNA5 CHRNA3 APOE LPA SORT1 HP LDLR IGF2R ...
respiratory system disease	respiratory system disease	2e-10	26	respiratory or thoracic disease	KCNK3 NRG1 IL6R CHRNA4 SH2B3 CHRNA3 CHRNA5 NEK10 RAD52 FURIN ...
musculoskeletal system disease	musculoskeletal system disease	2e-10	28	musculoskeletal or connective tissue disease	SH2B3 IL6R LRP8 NRG1 ASPN CHRNA4 APOE KCNK3 LPA NEK10 ...
Behavioral abnormality	Behavioral abnormality	2e-10	15	phenotype	KCNK3 CHRNA4 APOE NRG1 LPA HTT CHRNA5 BECN1 LDLR ICAM5 ...
pulmonary arterial hypertensio...	pulmonary arterial hypertension	2e-10	13	cardiovascular disease, respiratory or thoracic disease	KCNK3 IL6R HP APOE LPA BECN1 LDLR CHRNA5 CHRNA3 SORT1 ...
amyotrophic lateral sclerosis	amyotrophic lateral sclerosis	2e-10	14	nervous system disease	SORT1 HTT IL6R APOE BECN1 SH2B3 NRG1 IGF2R CHRNA4 KCNK3 ...
respiratory system neoplasm	respiratory system neoplasm	2e-10	23	respiratory or thoracic disease, cell proliferation disorder	NRG1 CHRNA3 CHRNA5 CHRNA4 SH2B3 NEK10 RAD52 FURIN LDLR APOE ...
aneurysm	aneurysm	3e-10	10	cardiovascular disease	KCNK3 APOE CHRNA3 LPA LDLR HP BECN1 IL6R SORT1 SH2B3
autosomal dominant disease	autosomal dominant disease	3e-10	20	genetic, familial or congenital disease	APOE HTT NRG1 CHRNA3 LDLR ASIP FURIN SH2B3 BECN1 SVEP1 ...
myeloid neoplasm	myeloid neoplasm	3e-10	21	hematologic disease, cell proliferation disorder	SH2B3 NRG1 POM121C CCDC71L LRP8 MAGI3 IL6R SVEP1 BECN1 APOE ...
non-small cell lung adenocarci...	non-small cell lung adenocarcinoma	3e-10	15	respiratory or thoracic disease, cell proliferation disorder	SORT1 NRG1 APOE CHRNA5 RAD52 LPA LDLR BECN1 CHRNA3 FURIN ...
estrogen-receptor negative bre...	estrogen-receptor negative breast cancer	3e-10	13	respiratory or thoracic disease, reproductive system or breast disease, integumentary system disease, cell proliferation disorder	NEK10 ASIP BECN1 SH2B3 LDLR LRP8 ASPN HP FURIN SORT1 ...
lower respiratory tract diseas...	lower respiratory tract disease	3e-10	25	respiratory or thoracic disease	NRG1 IL6R CHRNA4 CHRNA3 SH2B3 CHRNA5 KCNK3 NEK10 RAD52 FURIN ...
musculoskeletal or connective ...	musculoskeletal or connective tissue disease	3e-10	28	musculoskeletal or connective tissue disease	SH2B3 IL6R LRP8 NRG1 ASPN CHRNA4 APOE KCNK3 LPA NEK10 ...
non-small cell lung carcinoma	non-small cell lung carcinoma	3e-10	23	respiratory or thoracic disease, cell proliferation disorder	NRG1 SH2B3 CHRNA3 CHRNA5 FURIN APOE IL6R LDLR NEK10 LRP8 ...
interstitial lung disease	interstitial lung disease	3e-10	17	respiratory or thoracic disease	CHRNA4 KCNK3 APOE LDLR IGF2R SVEP1 CHRNA3 LPA BECN1 IL6R ...
malignant endocrine neoplasm	malignant endocrine neoplasm	3e-10	23	endocrine system disease, cell proliferation disorder	NRG1 IGF2R SH2B3 CHRNA5 FURIN LDLR APOE POM121C LRP8 LPA ...
brain disease	brain disease	3e-10	28	nervous system disease	CHRNA4 APOE HTT NRG1 IL6R SH2B3 CHRNA3 LPA KCNK3 LDLR ...
large intestine disease	large intestine disease	3e-10	23	gastrointestinal disease	SH2B3 NRG1 IL6R NEK10 FURIN BECN1 APOE ASPN RAD52 LPA ...
respiratory or thoracic diseas...	respiratory or thoracic disease	3e-10	28	respiratory or thoracic disease	APOE KCNK3 IL6R NRG1 CHRNA4 SH2B3 LRP8 CHRNA3 LPA CHRNA5 ...
drug use measurement	drug use measurement	3e-10	15	measurement	APOE KCNK3 SH2B3 LPA CCDC71L SVEP1 LDLR FURIN NEK10 SORT1 ...
upper respiratory tract diseas...	upper respiratory tract disease	3e-10	20	respiratory or thoracic disease	CHRNA3 CHRNA5 SH2B3 CHRNA4 ICAM5 FURIN IGF2R ATP5MF BECN1 HP ...
myocardial infarction	myocardial infarction	4e-10	14	musculoskeletal or connective tissue disease, cardiovascular disease, respiratory or thoracic disease	LPA LRP8 KCNK3 SH2B3 APOE LDLR IL6R SORT1 FURIN HP ...
cardiovascular measurement	cardiovascular measurement	4e-10	16	measurement	APOE LDLR CCDC71L LPA KCNK3 NEK10 IGF2R SH2B3 IL6R ICAM5 ...
demyelinating disease	demyelinating disease	4e-10	14	nervous system disease	IL6R CHRNA3 APOE HP NRG1 BECN1 LPA KCNK3 ICAM5 SH2B3 ...
Rare genetic adrenal disease	Rare genetic adrenal disease	4e-10	13	genetic, familial or congenital disease, endocrine system disease	APOE ASIP CHRNA3 KCNK3 LDLR HTT NEK10 CHRNA5 LPA HP ...
Calcium channel blocker use me...	Calcium channel blocker use measurement	4e-10	7	measurement	SVEP1 KCNK3 CCDC71L APOE SH2B3 FURIN NEK10
Abnormality of higher mental f...	Abnormality of higher mental function	4e-10	16	phenotype	APOE CHRNA4 ICAM5 LDLR HP LPA NRG1 LRP8 SORT1 BECN1 ...
autoimmune disease with skin i...	autoimmune disease with skin involvement	4e-10	16	integumentary system disease, immune system disease	IL6R SH2B3 ASIP LPA PLXNB2 IGF2R BECN1 FURIN APOE HP ...
digestive system cancer	digestive system cancer	4e-10	25	gastrointestinal disease, cell proliferation disorder	NRG1 SH2B3 IGF2R NEK10 FURIN IL6R SVEP1 BECN1 LPA APOE ...
Genetic intestinal disease	Genetic intestinal disease	4e-10	17	genetic, familial or congenital disease, gastrointestinal disease	NRG1 APOE LDLR IGF2R CHRNA3 ENPP7 SH2B3 HTT ASIP SVEP1 ...
central nervous system disease	central nervous system disease	4e-10	28	nervous system disease	CHRNA4 APOE HTT NRG1 IL6R SH2B3 CHRNA3 LPA KCNK3 LDLR ...
smoking behaviour measurement	smoking behaviour measurement	4e-10	13	measurement	CHRNA5 CHRNA4 CHRNA3 SH2B3 KCNK3 CCDC71L RAD52 HP NEK10 ATP5MF ...
multiple sclerosis	multiple sclerosis	4e-10	14	nervous system disease, immune system disease	IL6R CHRNA3 APOE HP BECN1 LPA KCNK3 ICAM5 SH2B3 IGF2R ...
drinking behavior	drinking behavior	5e-10	10	biological process	NEK10 CCDC71L KCNK3 LPA SH2B3 LDLR FURIN CHRNA4 SORT1 HP
lung cancer	lung cancer	5e-10	22	respiratory or thoracic disease, cell proliferation disorder	NRG1 CHRNA3 CHRNA5 CHRNA4 SH2B3 NEK10 RAD52 FURIN LDLR APOE ...
measurement	measurement	5e-10	29	measurement	APOE IGF2R LPA HTT LDLR SH2B3 RAD52 NEK10 NRG1 CCDC71L ...
auditory system disease	auditory system disease	6e-10	20	nervous system disease	APOE LDLR HTT IGF2R NRG1 LRP8 PLXNB2 CHRNA3 ASPN KCNK3 ...
Neurodegeneration	Neurodegeneration	6e-10	13	phenotype, biological process	BECN1 APOE HTT SORT1 KCNK3 LRP8 LPA LDLR FURIN NRG1 ...
Developmental anomaly of metab...	Developmental anomaly of metabolic origin	6e-10	22	genetic, familial or congenital disease, nutritional or metabolic disease	APOE LDLR IGF2R HTT NRG1 ASIP CHRNA3 IL6R SH2B3 KCNK3 ...
lung neoplasm	lung neoplasm	6e-10	22	respiratory or thoracic disease, cell proliferation disorder	NRG1 CHRNA3 CHRNA5 CHRNA4 SH2B3 NEK10 RAD52 FURIN LDLR APOE ...
neurodegenerative disease	neurodegenerative disease	6e-10	23	nervous system disease	APOE HTT IL6R CHRNA4 LDLR NRG1 IGF2R CHRNA3 SORT1 CHRNA5 ...
Syndromic genetic deafness	Syndromic genetic deafness	6e-10	18	genetic, familial or congenital disease, nervous system disease	LDLR HTT APOE IGF2R NRG1 PLXNB2 LRP8 CHRNA3 KCNK3 ASIP ...
nervousness	nervousness	6e-10	18	psychiatric disorder, nervous system disease	APOE LPA LDLR NRG1 PLXNB2 HP SORT1 ICAM5 IGF2R KCNK3 ...
hematologic disease	hematologic disease	7e-10	26	hematologic disease	SH2B3 APOE NRG1 POM121C CCDC71L LRP8 FURIN MAGI3 IL6R LDLR ...
oral squamous cell carcinoma	oral squamous cell carcinoma	7e-10	16	gastrointestinal disease, integumentary system disease, cell proliferation disorder	NRG1 SH2B3 ASPN BECN1 LPA KCNK3 IGF2R HP SORT1 APOE ...
rheumatic disease	rheumatic disease	8e-10	21	musculoskeletal or connective tissue disease	IL6R CHRNA4 KCNK3 SH2B3 IGF2R LDLR APOE CHRNA3 LPA HTT ...
post-traumatic stress disorder	post-traumatic stress disorder	8e-10	10	psychiatric disorder, nervous system disease	APOE CHRNA5 LPA NRG1 LDLR BECN1 CHRNA3 LRP8 CHRNA4 ICAM5
colonic disease	colonic disease	8e-10	20	gastrointestinal disease	SH2B3 NRG1 IL6R LPA BECN1 FURIN HP ICAM5 LDLR ENPP7 ...
pulmonary hypertension	pulmonary hypertension	8e-10	13	cardiovascular disease	KCNK3 APOE IL6R HP LPA BECN1 LDLR CHRNA5 CHRNA3 SORT1 ...
Beta blocking agent use measur...	Beta blocking agent use measurement	8e-10	6	measurement	LPA KCNK3 SH2B3 NEK10 FURIN SORT1
metabolic disease	metabolic disease	8e-10	26	nutritional or metabolic disease	APOE LDLR SH2B3 LPA KCNK3 IL6R CHRNA3 IGF2R HP NRG1 ...
nutritional or metabolic disea...	nutritional or metabolic disease	8e-10	26	nutritional or metabolic disease	APOE LDLR SH2B3 LPA KCNK3 IL6R CHRNA3 IGF2R HP NRG1 ...
hearing loss	hearing loss	8e-10	19	nervous system disease	APOE LDLR HTT IGF2R NRG1 LRP8 PLXNB2 CHRNA3 ASPN KCNK3 ...
hearing disorder	hearing disorder	8e-10	19	nervous system disease	APOE LDLR HTT IGF2R NRG1 LRP8 PLXNB2 CHRNA3 ASPN KCNK3 ...
Cognitive impairment	Cognitive impairment	8e-10	15	phenotype	APOE CHRNA4 ICAM5 LDLR HP LPA NRG1 LRP8 SORT1 BECN1 ...
parkinsonian disorder	parkinsonian disorder	8e-10	14	nervous system disease	CHRNA4 HTT APOE HP SORT1 BECN1 CHRNA5 LRP8 LDLR NRG1 ...
genetic disorder	genetic disorder	8e-10	28	genetic, familial or congenital disease	CHRNA4 APOE LDLR SH2B3 HTT KCNK3 NRG1 ASPN LPA IL6R ...
genetic, familial or congenita...	genetic, familial or congenital disease	9e-10	28	genetic, familial or congenital disease	CHRNA4 APOE LDLR KCNK3 SH2B3 HTT NRG1 ASPN LPA IL6R ...
syndromic intellectual disabil...	syndromic intellectual disability	9e-10	22	psychiatric disorder, nervous system disease	APOE IGF2R HTT LDLR ASIP NRG1 LRP8 PLXNB2 CHRNA3 FURIN ...
Chromosomal anomaly	Chromosomal anomaly	9e-10	18	genetic, familial or congenital disease	APOE LDLR HTT PLXNB2 CHRNA3 ASIP FURIN LRP8 NRG1 IGF2R ...
respiratory system cancer	respiratory system cancer	9e-10	22	respiratory or thoracic disease, cell proliferation disorder	NRG1 CHRNA3 CHRNA5 CHRNA4 SH2B3 NEK10 RAD52 FURIN LDLR APOE ...
respiratory tract neoplasm	respiratory tract neoplasm	9e-10	22	respiratory or thoracic disease, cell proliferation disorder	NRG1 CHRNA3 CHRNA5 CHRNA4 SH2B3 NEK10 RAD52 FURIN LDLR APOE ...
gastrointestinal disease	gastrointestinal disease	9e-10	27	gastrointestinal disease	SH2B3 NRG1 IGF2R CHRNA4 KCNK3 IL6R CHRNA3 FURIN NEK10 LDLR ...
nutritional disorder	nutritional disorder	9e-10	21	nutritional or metabolic disease	KCNK3 APOE LDLR IGF2R ASIP HTT SVEP1 FURIN LRP8 CHRNA3 ...
basal ganglia disease	basal ganglia disease	9e-10	14	nervous system disease	CHRNA4 HTT CHRNA3 APOE HP SORT1 BECN1 CHRNA5 LRP8 LDLR ...
perceptual disorders	perceptual disorders	9e-10	20	nervous system disease	APOE LDLR HTT IGF2R NRG1 LRP8 PLXNB2 CHRNA3 ASPN KCNK3 ...
head and neck neoplasia	head and neck neoplasia	1e-09	21	cell proliferation disorder	NRG1 SH2B3 FURIN IL6R LDLR HP LRP8 RAD52 APOE CHRNA4 ...
developmental disorder of ment...	developmental disorder of mental health	1e-09	23	psychiatric disorder, nervous system disease	CHRNA3 CHRNA4 APOE FURIN CHRNA5 IGF2R HTT LDLR NRG1 ASIP ...
Frontotemporal dementia	Frontotemporal dementia	1e-09	11	genetic, familial or congenital disease, psychiatric disorder, nervous system disease	HTT APOE ASIP CHRNA3 NRG1 SORT1 LPA BECN1 LDLR RAD52 ...
endocrine system disease	endocrine system disease	1e-09	27	endocrine system disease	LDLR APOE SH2B3 NRG1 KCNK3 IGF2R IL6R NEK10 FURIN CHRNA5 ...
disease of central nervous sys...	disease of central nervous system or retinal vasculature	1e-09	19	cardiovascular disease	APOE LPA KCNK3 CCDC71L SH2B3 LDLR SORT1 HTT CHRNA3 IL6R ...
Morphological central nervous ...	Morphological central nervous system abnormality	1e-09	16	phenotype	SH2B3 FURIN BECN1 LPA APOE SORT1 HTT KCNK3 LRP8 LDLR ...
depressive disorder	depressive disorder	1e-09	16	psychiatric disorder, nervous system disease	CHRNA4 KCNK3 HTT APOE IL6R CHRNA3 SORT1 LPA SH2B3 HP ...
Monogenic disease with epileps...	Monogenic disease with epilepsy	1e-09	17	genetic, familial or congenital disease, nervous system disease	CHRNA4 APOE HTT NRG1 CHRNA3 LDLR ASIP IGF2R LRP8 KCNK3 ...
smoking status measurement	smoking status measurement	1e-09	12	measurement	SH2B3 CHRNA4 KCNK3 CHRNA3 CHRNA5 CCDC71L RAD52 HP NEK10 ATP5MF ...
Rare genetic deafness	Rare genetic deafness	1e-09	18	genetic, familial or congenital disease, nervous system disease	LDLR APOE HTT IGF2R NRG1 LRP8 PLXNB2 CHRNA3 ASPN KCNK3 ...
immunodeficiency disease	immunodeficiency disease	1e-09	18	immune system disease	APOE ASIP CHRNA3 LDLR IGF2R CHRNA4 NRG1 HTT IL6R SVEP1 ...
Motor stereotypies	Motor stereotypies	1e-09	17	genetic, familial or congenital disease, nervous system disease	CHRNA4 APOE HTT NRG1 CHRNA3 LDLR ASIP IGF2R LRP8 KCNK3 ...
autosomal recessive disease	autosomal recessive disease	1e-09	21	genetic, familial or congenital disease	HTT APOE LDLR IGF2R ASIP CHRNA3 NRG1 SH2B3 PLXNB2 CHRNA4 ...
nervous system disease	nervous system disease	2e-09	28	nervous system disease	CHRNA4 HTT APOE NRG1 IL6R SH2B3 CHRNA3 KCNK3 LPA LDLR ...
overnutrition	overnutrition	2e-09	20	nutritional or metabolic disease	KCNK3 APOE LDLR IGF2R ASIP FURIN CHRNA3 PLXNB2 LPA ICAM5 ...
cardiac rhythm disease	cardiac rhythm disease	2e-09	14	cardiovascular disease, respiratory or thoracic disease	KCNK3 IL6R NRG1 IGF2R FURIN LRP8 HTT SORT1 APOE LPA ...
Genetic lens and zonula anomal...	Genetic lens and zonula anomaly	2e-09	16	genetic, familial or congenital disease, disease of visual system	IGF2R LDLR ASPN HTT APOE CHRNA3 ASIP NRG1 LRP8 BECN1 ...
sign or symptom	sign or symptom	2e-09	19	phenotype	CHRNA4 KCNK3 CHRNA5 SORT1 CHRNA3 PLXNB2 LPA APOE BECN1 FURIN ...
congenital abnormality	congenital abnormality	2e-09	25	genetic, familial or congenital disease	KCNK3 LPA NRG1 APOE LDLR IGF2R FURIN HTT PLXNB2 CHRNA3 ...
central nervous system infecti...	central nervous system infection	2e-09	16	infectious disease, nervous system disease	APOE LDLR HTT ASIP LPA LRP8 PLXNB2 ICAM5 BECN1 SORT1 ...
Rare genetic hematologic disea...	Rare genetic hematologic disease	2e-09	21	genetic, familial or congenital disease, hematologic disease	SH2B3 APOE LDLR IL6R SVEP1 BECN1 IGF2R NRG1 ASIP CHRNA3 ...
obesity	obesity	2e-09	20	nutritional or metabolic disease	KCNK3 APOE LDLR IGF2R ASIP FURIN CHRNA3 PLXNB2 LPA ICAM5 ...
neuromuscular disease	neuromuscular disease	2e-09	21	nervous system disease	APOE IGF2R NRG1 HTT LDLR SORT1 CHRNA3 IL6R ASPN CHRNA4 ...
Primary immunodeficiency due t...	Primary immunodeficiency due to a defect in innate immunity	2e-09	17	genetic, familial or congenital disease, immune system disease	APOE IL6R CHRNA3 SH2B3 IGF2R LDLR ASIP HTT CHRNA4 HP ...
intracranial hemorrhage	intracranial hemorrhage	2e-09	10	cardiovascular disease, nervous system disease	APOE LDLR HP LPA BECN1 SORT1 CHRNA3 NRG1 IL6R IGF2R
glomerular disease	glomerular disease	2e-09	18	urinary system disease	APOE IL6R SH2B3 ASIP LDLR PLXNB2 CHRNA3 LPA IGF2R HP ...
gastroenteritis	gastroenteritis	2e-09	16	gastrointestinal disease	IL6R SH2B3 ICAM5 APOE HP BECN1 LPA MAGI3 ENPP7 FURIN ...
pain	pain	2e-09	16	phenotype	CHRNA4 KCNK3 SORT1 PLXNB2 LPA APOE BECN1 FURIN LDLR NRG1 ...
digestive system neoplasm	digestive system neoplasm	2e-09	25	gastrointestinal disease, cell proliferation disorder	NRG1 SH2B3 IGF2R NEK10 FURIN IL6R SVEP1 BECN1 LDLR HP ...
chronic myeloproliferative dis...	chronic myeloproliferative disorder	2e-09	19	genetic, familial or congenital disease, hematologic disease, musculoskeletal or connective tissue disease, cell proliferation disorder, immune system disease	SH2B3 NRG1 POM121C LRP8 MAGI3 SVEP1 IL6R BECN1 APOE LDLR ...
CNS demyelinating autoimmune d...	CNS demyelinating autoimmune disease	2e-09	14	nervous system disease, immune system disease	IL6R LPA CHRNA3 APOE ICAM5 HP BECN1 SORT1 KCNK3 IGF2R ...
integumentary system disease	integumentary system disease	2e-09	27	integumentary system disease	SH2B3 NRG1 IL6R KCNK3 ASIP NEK10 LDLR FURIN CHRNA3 LRP8 ...
adrenal gland neoplasm	adrenal gland neoplasm	2e-09	12	endocrine system disease, cell proliferation disorder	NRG1 BECN1 ASPN LDLR KCNK3 HTT IL6R HP IGF2R APOE ...
peripheral arterial disease	peripheral arterial disease	2e-09	8	cardiovascular disease	LPA CHRNA3 LDLR CHRNA5 SORT1 APOE SH2B3 HP
autoimmune disease of central ...	autoimmune disease of central nervous system	2e-09	14	nervous system disease, immune system disease	IL6R LPA CHRNA3 APOE ICAM5 HP BECN1 SORT1 KCNK3 IGF2R ...
aspirin use measurement	aspirin use measurement	2e-09	4	measurement	LPA APOE LDLR SORT1
secondary glomerular disease	secondary glomerular disease	2e-09	16	urinary system disease	IL6R SH2B3 LPA APOE PLXNB2 IGF2R LDLR HP RAD52 ICAM5 ...
bone marrow cancer	bone marrow cancer	3e-09	19	hematologic disease, musculoskeletal or connective tissue disease, cell proliferation disorder, immune system disease	SH2B3 NRG1 POM121C LRP8 MAGI3 SVEP1 IL6R BECN1 APOE LDLR ...
autoimmune disease of the nerv...	autoimmune disease of the nervous system	3e-09	15	nervous system disease, immune system disease	IL6R LPA CHRNA3 APOE HP ICAM5 BECN1 SORT1 KCNK3 LDLR ...
Malformation syndrome with ski...	Malformation syndrome with skin/mucosae involvement	3e-09	16	genetic, familial or congenital disease	APOE ASIP LDLR HTT IGF2R CHRNA3 SVEP1 CHRNA4 PLXNB2 LRP8 ...
intestinal cancer	intestinal cancer	3e-09	21	gastrointestinal disease, cell proliferation disorder	SH2B3 NRG1 NEK10 FURIN SVEP1 BECN1 APOE ASPN RAD52 LPA ...
DNA repair deficiency	DNA repair deficiency	3e-09	17	genetic, familial or congenital disease, nutritional or metabolic disease	APOE LDLR ASIP HTT CHRNA3 CHRNA4 PLXNB2 NEK10 CHRNA5 SORT1 ...
nicotine dependence	nicotine dependence	3e-09	15	genetic, familial or congenital disease, injury, poisoning or other complication, psychiatric disorder, nervous system disease	CHRNA4 CHRNA5 CHRNA3 APOE LPA HP LDLR IGF2R FURIN BECN1 ...
neuroendocrine neoplasm	neuroendocrine neoplasm	3e-09	20	endocrine system disease, cell proliferation disorder	NRG1 SH2B3 FURIN LDLR APOE LRP8 CHRNA5 LPA ASIP HP ...
Breast Carcinoma by Gene Expre...	Breast Carcinoma by Gene Expression Profile	3e-09	13	respiratory or thoracic disease, reproductive system or breast disease, integumentary system disease, cell proliferation disorder	NRG1 SH2B3 BECN1 LDLR LRP8 ASPN HP FURIN SORT1 IL6R ...
systemic autoimmune disease	systemic autoimmune disease	3e-09	16	immune system disease	IL6R SH2B3 LPA APOE PLXNB2 IGF2R LDLR RAD52 HP ICAM5 ...
adenocarcinoma of liver and in...	adenocarcinoma of liver and intrahepatic biliary tract	3e-09	20	endocrine system disease, gastrointestinal disease, cell proliferation disorder	NRG1 IGF2R SH2B3 BECN1 LPA IL6R FURIN LDLR HP RAD52 ...
myeloid hemopathy	myeloid hemopathy	3e-09	19	genetic, familial or congenital disease, hematologic disease, cell proliferation disorder	SH2B3 NRG1 POM121C LRP8 MAGI3 SVEP1 IL6R BECN1 APOE LDLR ...
Immune dysregulation disease w...	Immune dysregulation disease with immunodeficiency	3e-09	14	genetic, familial or congenital disease, immune system disease	APOE LDLR IGF2R IL6R ASIP SH2B3 CHRNA3 ENPP7 CHRNA4 NRG1 ...
alcohol dependence	alcohol dependence	3e-09	10	injury, poisoning or other complication, psychiatric disorder, nervous system disease	CHRNA4 CHRNA3 SORT1 CHRNA5 APOE HP LDLR LPA IGF2R LRP8
alcohol-induced mental disorde...	alcohol-induced mental disorder	3e-09	10	psychiatric disorder, nervous system disease	CHRNA4 CHRNA3 SORT1 CHRNA5 APOE HP LDLR LPA IGF2R LRP8
Genetic neurodegenerative dise...	Genetic neurodegenerative disease	3e-09	20	genetic, familial or congenital disease, nervous system disease	HTT APOE LDLR NRG1 IGF2R CHRNA3 SORT1 LRP8 CHRNA4 ASIP ...
Rare genetic tumor	Rare genetic tumor	3e-09	23	genetic, familial or congenital disease, cell proliferation disorder	SH2B3 NRG1 NEK10 POM121C CCDC71L LRP8 FURIN MAGI3 APOE IL6R ...
carcinoma of liver and intrahe...	carcinoma of liver and intrahepatic biliary tract	3e-09	20	endocrine system disease, gastrointestinal disease, cell proliferation disorder	NRG1 IGF2R SH2B3 BECN1 LPA IL6R FURIN LDLR HP RAD52 ...
Rare genetic eye disease	Rare genetic eye disease	3e-09	23	genetic, familial or congenital disease, disease of visual system	HTT IL6R APOE LDLR IGF2R PLXNB2 CHRNA4 NRG1 ASIP CHRNA3 ...
stress-related disorder	stress-related disorder	3e-09	10	psychiatric disorder, nervous system disease	APOE CHRNA5 LPA NRG1 LDLR BECN1 CHRNA4 LRP8 CHRNA3 ICAM5
neurotic disorder	neurotic disorder	3e-09	10	psychiatric disorder, nervous system disease	APOE CHRNA5 LPA NRG1 LDLR CHRNA3 BECN1 CHRNA4 LRP8 ICAM5
viral sexually transmitted dis...	viral sexually transmitted disease	3e-09	14	infectious disease, reproductive system or breast disease, urinary system disease	FURIN POM121C IL6R SH2B3 APOE HP BECN1 LPA IGF2R LDLR ...
infectious disease	infectious disease	3e-09	24	infectious disease	FURIN POM121C IL6R KCNK3 CHRNA4 APOE LDLR HTT ASIP LPA ...
carcinoma	carcinoma	3e-09	27	cell proliferation disorder	NRG1 SH2B3 IGF2R KCNK3 CHRNA5 CHRNA3 NEK10 RAD52 FURIN CHRNA4 ...
rare epithelial tumor of liver...	rare epithelial tumor of liver and intrahepatic biliary tract	3e-09	20	gastrointestinal disease, cell proliferation disorder	NRG1 IGF2R SH2B3 IL6R BECN1 LDLR LPA FURIN HP RAD52 ...
eye disease	eye disease	3e-09	24	disease of visual system	HTT APOE IL6R KCNK3 SH2B3 CHRNA3 LDLR IGF2R PLXNB2 CHRNA4 ...
Rare genetic endocrine disease	Rare genetic endocrine disease	3e-09	21	genetic, familial or congenital disease, endocrine system disease	APOE LDLR ASIP IGF2R HTT CHRNA3 SVEP1 NRG1 KCNK3 FURIN ...
brain neoplasm	brain neoplasm	4e-09	22	cell proliferation disorder, nervous system disease	NRG1 SH2B3 LDLR IGF2R POM121C LRP8 HP LPA APOE KCNK3 ...
Rare genetic intellectual disa...	Rare genetic intellectual disability with developmental anomaly	4e-09	21	genetic, familial or congenital disease, nervous system disease	APOE HTT LDLR IGF2R NRG1 ASIP LRP8 PLXNB2 CHRNA3 SVEP1 ...
autism spectrum disorder	autism spectrum disorder	4e-09	13	psychiatric disorder, nervous system disease	CHRNA3 FURIN APOE NRG1 HTT CHRNA5 SORT1 HP LPA LRP8 ...
disease of visual system	disease of visual system	4e-09	24	disease of visual system	HTT APOE IL6R KCNK3 SH2B3 CHRNA3 LDLR IGF2R PLXNB2 CHRNA4 ...
anterior horn disease	anterior horn disease	4e-09	15	nervous system disease	HTT IGF2R NRG1 SORT1 IL6R CHRNA3 LRP8 APOE BECN1 SH2B3 ...
leukocyte disease	leukocyte disease	4e-09	20	hematologic disease, immune system disease	NRG1 SH2B3 CCDC71L LRP8 FURIN APOE ASIP CHRNA3 IGF2R LDLR ...
connective tissue disease	connective tissue disease	4e-09	26	musculoskeletal or connective tissue disease	SH2B3 IL6R NRG1 CHRNA4 KCNK3 NEK10 POM121C FURIN LRP8 APOE ...
liver cancer	liver cancer	4e-09	20	endocrine system disease, gastrointestinal disease, cell proliferation disorder	NRG1 IGF2R SH2B3 BECN1 LPA IL6R FURIN LDLR HP RAD52 ...
Genetic frontotemporal degener...	Genetic frontotemporal degeneration with dementia	4e-09	11	genetic, familial or congenital disease, psychiatric disorder, nervous system disease	HTT APOE ASIP CHRNA3 NRG1 SORT1 LPA BECN1 LDLR RAD52 ...
cancer	cancer	4e-09	28	cell proliferation disorder	NRG1 SH2B3 IGF2R CHRNA5 KCNK3 CHRNA3 CHRNA4 NEK10 RAD52 FURIN ...
bone cancer	bone cancer	4e-09	19	musculoskeletal or connective tissue disease, cell proliferation disorder	SH2B3 NRG1 POM121C LRP8 MAGI3 SVEP1 IL6R BECN1 APOE LPA ...
epithelial neoplasm	epithelial neoplasm	4e-09	27	cell proliferation disorder	NRG1 SH2B3 IGF2R KCNK3 CHRNA5 CHRNA3 NEK10 RAD52 FURIN CHRNA4 ...
Rare genetic hepatic disease	Rare genetic hepatic disease	4e-09	16	genetic, familial or congenital disease, gastrointestinal disease	APOE LDLR IGF2R CHRNA3 HTT HP SH2B3 IL6R ASIP NRG1 ...
skeletal system disease	skeletal system disease	4e-09	26	musculoskeletal or connective tissue disease	SH2B3 IL6R NRG1 CHRNA4 ASPN KCNK3 POM121C FURIN LRP8 CHRNA3 ...
Genetic neuromuscular disease	Genetic neuromuscular disease	4e-09	20	genetic, familial or congenital disease, musculoskeletal or connective tissue disease, nervous system disease	APOE IGF2R NRG1 LDLR HTT SORT1 CHRNA3 ASPN PLXNB2 CHRNA4 ...
Seizure	Seizure	4e-09	13	phenotype	HTT APOE HP BECN1 FURIN CHRNA4 NRG1 SORT1 ICAM5 IL6R ...
liver and intrahepatic bile du...	liver and intrahepatic bile duct neoplasm	4e-09	20	gastrointestinal disease, cell proliferation disorder	NRG1 IGF2R SH2B3 IL6R BECN1 LDLR LPA FURIN HP RAD52 ...
Inherited cancer-predisposing ...	Inherited cancer-predisposing syndrome	4e-09	20	genetic, familial or congenital disease, cell proliferation disorder	SH2B3 NRG1 APOE LDLR ASIP BECN1 CHRNA3 HTT IL6R CHRNA4 ...
peripheral neuropathy	peripheral neuropathy	5e-09	22	nervous system disease	APOE LDLR IGF2R NRG1 HTT CHRNA3 SORT1 ASIP IL6R CHRNA4 ...
Rare genetic neurological diso...	Rare genetic neurological disorder	5e-09	25	genetic, familial or congenital disease, nervous system disease	CHRNA4 HTT APOE CHRNA5 CHRNA3 LDLR IGF2R NRG1 KCNK3 LRP8 ...
neoplastic syndrome	neoplastic syndrome	5e-09	20	cell proliferation disorder	SH2B3 NRG1 APOE LDLR ASIP BECN1 CHRNA3 HTT IL6R CHRNA4 ...
encephalomyelitis	encephalomyelitis	5e-09	15	infectious disease, nervous system disease	APOE LDLR ASIP HTT LPA PLXNB2 ICAM5 HP FURIN SORT1 ...
Lentivirus Infections	Lentivirus Infections	5e-09	14	infectious disease	FURIN POM121C IL6R SH2B3 APOE HP BECN1 LPA IGF2R LDLR ...
congenital hematological disor...	congenital hematological disorder	5e-09	18	hematologic disease	APOE ASIP SVEP1 SH2B3 IGF2R CHRNA3 LDLR HP PLXNB2 NRG1 ...
Abnormal central motor functio...	Abnormal central motor function	5e-09	13	phenotype	APOE HTT BECN1 SORT1 FURIN LPA LDLR HP ASPN ICAM5 ...
aortic aneurysm	aortic aneurysm	5e-09	10	cardiovascular disease	IL6R LDLR SORT1 APOE HP LPA BECN1 CHRNA5 SH2B3 CHRNA3
neuropathy	neuropathy	5e-09	22	nervous system disease	APOE LDLR IGF2R NRG1 HTT CHRNA3 SORT1 ASIP IL6R CHRNA4 ...
Rare genetic intellectual disa...	Rare genetic intellectual disability	5e-09	21	genetic, familial or congenital disease, nervous system disease	APOE HTT LDLR NRG1 ASIP IGF2R LRP8 PLXNB2 CHRNA3 SVEP1 ...
Polymalformative genetic syndr...	Polymalformative genetic syndrome with increased risk of developing cancer	6e-09	18	genetic, familial or congenital disease, cell proliferation disorder	APOE ASIP HTT IGF2R PLXNB2 SH2B3 LDLR CHRNA3 SORT1 FURIN ...
Genetic peripheral neuropathy	Genetic peripheral neuropathy	6e-09	21	genetic, familial or congenital disease, nervous system disease	APOE LDLR IGF2R NRG1 HTT CHRNA3 SORT1 ASIP CHRNA4 LRP8 ...
reproductive system disease	reproductive system disease	6e-09	25	reproductive system or breast disease, urinary system disease	FURIN NRG1 SH2B3 NEK10 POM121C LDLR BECN1 CHRNA4 RAD52 IL6R ...
HIV infection	HIV infection	6e-09	14	infectious disease, reproductive system or breast disease, urinary system disease	FURIN POM121C IL6R SH2B3 APOE HP BECN1 LPA IGF2R LDLR ...
motor neuron disease	motor neuron disease	6e-09	16	nervous system disease	NRG1 HTT IGF2R SORT1 CHRNA3 APOE ASPN LRP8 IL6R KCNK3 ...
female reproductive system neo...	female reproductive system neoplasm	6e-09	21	reproductive system or breast disease, cell proliferation disorder, urinary system disease	NRG1 SH2B3 NEK10 FURIN LDLR CHRNA4 BECN1 RAD52 IL6R LRP8 ...
disease of genitourinary syste...	disease of genitourinary system	6e-09	25	urinary system disease	FURIN NRG1 SH2B3 NEK10 POM121C LDLR BECN1 CHRNA4 RAD52 IL6R ...
Central Nervous System Neoplas...	Central Nervous System Neoplasm	6e-09	22	cell proliferation disorder, nervous system disease	NRG1 SH2B3 LDLR IGF2R POM121C LRP8 HP LPA APOE KCNK3 ...
Parkinson's disease	Parkinson's disease	6e-09	13	nervous system disease	CHRNA4 HTT APOE HP SORT1 BECN1 CHRNA5 LRP8 LDLR NRG1 ...
high grade malignant neoplasm	high grade malignant neoplasm	6e-09	19	cell proliferation disorder	NRG1 SH2B3 LDLR IGF2R POM121C LRP8 HP LPA KCNK3 SORT1 ...
Yersinia pestis infectious dis...	Yersinia pestis infectious disease	6e-09	6	infectious disease	LPA SORT1 FURIN APOE HP LDLR
intestinal neoplasm	intestinal neoplasm	7e-09	21	gastrointestinal disease, cell proliferation disorder	SH2B3 NRG1 NEK10 FURIN SVEP1 BECN1 APOE ASPN RAD52 LPA ...
chronic lung disease	chronic lung disease	7e-09	17	respiratory or thoracic disease	CHRNA3 CHRNA5 CHRNA4 FURIN IGF2R BECN1 HP APOE LPA IL6R ...
Primary immunodeficiency due t...	Primary immunodeficiency due to a defect in adaptive immunity	7e-09	18	genetic, familial or congenital disease, immune system disease	APOE IL6R LDLR ASIP IGF2R CHRNA3 CHRNA4 SH2B3 HTT NRG1 ...
myeloid leukemia	myeloid leukemia	7e-09	18	genetic, familial or congenital disease, hematologic disease, musculoskeletal or connective tissue disease, cell proliferation disorder, immune system disease	NRG1 POM121C SH2B3 LRP8 MAGI3 IL6R BECN1 APOE LDLR LPA ...
Fibroblastic Neoplasm	Fibroblastic Neoplasm	7e-09	12	musculoskeletal or connective tissue disease, cell proliferation disorder	NEK10 BECN1 LPA LDLR NRG1 FURIN HTT RAD52 ASPN HP ...
chronic obstructive pulmonary ...	chronic obstructive pulmonary disease	7e-09	17	respiratory or thoracic disease	CHRNA3 CHRNA5 CHRNA4 FURIN IGF2R BECN1 HP APOE LPA IL6R ...
Abnormality of the vasculature	Abnormality of the vasculature	7e-09	15	phenotype	SH2B3 FURIN KCNK3 APOE LDLR LPA HP BECN1 LRP8 SORT1 ...
sexually transmitted disease	sexually transmitted disease	7e-09	14	infectious disease, reproductive system or breast disease, urinary system disease	FURIN POM121C IL6R SH2B3 APOE HP BECN1 LPA IGF2R LDLR ...
female reproductive system dis...	female reproductive system disease	7e-09	23	reproductive system or breast disease, urinary system disease	NRG1 SH2B3 NEK10 FURIN LDLR BECN1 CHRNA4 RAD52 IL6R LRP8 ...
infectious disease of the nerv...	infectious disease of the nervous system	7e-09	16	infectious disease, nervous system disease	APOE LDLR HTT ASIP LPA LRP8 PLXNB2 ICAM5 BECN1 HP ...
Genetic pigmentation anomaly o...	Genetic pigmentation anomaly of the skin	7e-09	17	genetic, familial or congenital disease, integumentary system disease	ASIP APOE LDLR PLXNB2 CHRNA3 NEK10 CHRNA5 NRG1 SORT1 HP ...
metabolic disease with epileps...	metabolic disease with epilepsy	7e-09	17	nutritional or metabolic disease, nervous system disease	APOE LDLR IGF2R HTT NRG1 ASIP CHRNA3 CHRNA4 SH2B3 LRP8 ...
complex neurodevelopmental dis...	complex neurodevelopmental disorder	7e-09	15	nervous system disease	CHRNA3 APOE LDLR HTT FURIN ASIP NRG1 CHRNA5 ICAM5 SORT1 ...
Dysostosis of genetic origin	Dysostosis of genetic origin	7e-09	18	genetic, familial or congenital disease, musculoskeletal or connective tissue disease	FURIN IGF2R LDLR ASIP HTT CHRNA3 PLXNB2 NRG1 APOE SVEP1 ...
unipolar depression	unipolar depression	7e-09	15	psychiatric disorder, nervous system disease	CHRNA4 KCNK3 HTT APOE SORT1 LPA SH2B3 HP NRG1 FURIN ...
connective tissue neoplasm	connective tissue neoplasm	7e-09	21	musculoskeletal or connective tissue disease, cell proliferation disorder	SH2B3 NRG1 NEK10 POM121C FURIN LRP8 MAGI3 SVEP1 BECN1 IL6R ...
dysostosis	dysostosis	7e-09	18	musculoskeletal or connective tissue disease	FURIN IGF2R LDLR ASIP HTT CHRNA3 PLXNB2 NRG1 APOE SVEP1 ...
substance dependence	substance dependence	8e-09	18	psychiatric disorder	CHRNA4 KCNK3 CHRNA5 CHRNA3 APOE LPA SORT1 HP RAD52 LDLR ...
tracheal disease	tracheal disease	8e-09	17	respiratory or thoracic disease	CHRNA3 CHRNA5 CHRNA4 FURIN IGF2R BECN1 HP APOE LPA IL6R ...
Huntington disease and related...	Huntington disease and related disorders	8e-09	10	genetic, familial or congenital disease, nervous system disease	HTT CHRNA3 CHRNA4 APOE BECN1 LPA HP SORT1 IL6R LDLR
Primary immunodeficiency	Primary immunodeficiency	8e-09	19	genetic, familial or congenital disease, immune system disease	IL6R APOE LDLR IGF2R CHRNA3 SH2B3 ASIP CHRNA4 HTT NRG1 ...
Rare genetic immune disease	Rare genetic immune disease	8e-09	19	genetic, familial or congenital disease, immune system disease	IL6R APOE LDLR IGF2R CHRNA3 SH2B3 ASIP CHRNA4 HTT NRG1 ...
immune deficiency disease	immune deficiency disease	8e-09	19	genetic, familial or congenital disease, immune system disease	IL6R APOE LDLR IGF2R CHRNA3 SH2B3 ASIP CHRNA4 HTT NRG1 ...
primary immunodeficiency disea...	primary immunodeficiency disease	8e-09	19	genetic, familial or congenital disease, immune system disease	IL6R APOE LDLR IGF2R CHRNA3 SH2B3 ASIP CHRNA4 HTT NRG1 ...
Abnormal nervous system physio...	Abnormal nervous system physiology	8e-09	19	phenotype	APOE KCNK3 HTT CHRNA4 NRG1 FURIN HP BECN1 ICAM5 LDLR ...
synucleinopathy	synucleinopathy	8e-09	13	nervous system disease	CHRNA4 HTT APOE HP SORT1 BECN1 CHRNA5 LRP8 LDLR NRG1 ...
neuroblastoma	neuroblastoma	8e-09	15	cell proliferation disorder, nervous system disease	BECN1 HTT APOE SORT1 LDLR LPA NRG1 HP CHRNA5 CHRNA3 ...
reproductive system or breast ...	reproductive system or breast disease	8e-09	26	reproductive system or breast disease	FURIN NRG1 SH2B3 KCNK3 POM121C NEK10 LDLR CHRNA4 IL6R BECN1 ...
neuropathic pain	neuropathic pain	8e-09	10	phenotype	CHRNA4 LPA BECN1 SORT1 NRG1 IL6R LDLR HP APOE FURIN
cognitive disorder	cognitive disorder	8e-09	21	psychiatric disorder, nervous system disease	APOE HTT IL6R CHRNA3 CHRNA4 KCNK3 FURIN CHRNA5 NRG1 LDLR ...
Neuroblastic Tumor	Neuroblastic Tumor	9e-09	15	cell proliferation disorder, nervous system disease	BECN1 HTT APOE SORT1 LDLR LPA NRG1 HP CHRNA5 CHRNA3 ...
immune system cancer	immune system cancer	9e-09	20	cell proliferation disorder, immune system disease	SH2B3 NRG1 POM121C LRP8 MAGI3 SVEP1 BECN1 IL6R APOE LDLR ...
Antithrombotic agent use measu...	Antithrombotic agent use measurement	9e-09	4	measurement	LPA APOE LDLR SORT1
alcohol-related disorders	alcohol-related disorders	9e-09	11	psychiatric disorder	CHRNA4 CHRNA3 KCNK3 SORT1 APOE CHRNA5 HP LPA LDLR IGF2R ...
Rare constitutional anemia	Rare constitutional anemia	9e-09	18	genetic, familial or congenital disease, hematologic disease	APOE LDLR IGF2R BECN1 ASIP CHRNA3 IL6R SH2B3 NRG1 PLXNB2 ...
embryonal neoplasm	embryonal neoplasm	9e-09	17	cell proliferation disorder	NRG1 SH2B3 FURIN BECN1 HTT IGF2R APOE SORT1 LDLR LPA ...
germ cell and embryonal cancer	germ cell and embryonal cancer	1e-08	16	cell proliferation disorder	NRG1 SH2B3 BECN1 HTT SORT1 APOE LDLR LPA FURIN HP ...
Rare genetic developmental def...	Rare genetic developmental defect during embryogenesis	1e-08	24	genetic, familial or congenital disease	SH2B3 LPA NRG1 APOE LDLR IGF2R FURIN HTT LRP8 SVEP1 ...
pneumonitis	pneumonitis	1e-08	13	infectious disease, respiratory or thoracic disease	IL6R LPA IGF2R BECN1 APOE NRG1 HTT HP SORT1 LDLR ...
embryonal tumor of neuroepithe...	embryonal tumor of neuroepithelial tissue	1e-08	16	cell proliferation disorder, nervous system disease	NRG1 SH2B3 BECN1 HTT APOE SORT1 LDLR IGF2R LPA HP ...
uterine disease	uterine disease	1e-08	18	reproductive system or breast disease, urinary system disease	NRG1 SH2B3 NEK10 CHRNA4 BECN1 LDLR HP APOE IGF2R LPA ...
neurovascular disease	neurovascular disease	1e-08	19	cardiovascular disease, nervous system disease	APOE LPA IL6R KCNK3 SH2B3 CCDC71L LDLR SVEP1 SORT1 HTT ...
peripheral nervous system dise...	peripheral nervous system disease	1e-08	22	nervous system disease	APOE LDLR IGF2R NRG1 HTT ASIP CHRNA3 SORT1 IL6R CHRNA4 ...
Arterial stenosis	Arterial stenosis	1e-08	8	phenotype	SH2B3 FURIN LDLR LPA APOE LRP8 IGF2R CHRNA3
Abnormality of the cardiovascu...	Abnormality of the cardiovascular system	1e-08	20	phenotype	LPA APOE SH2B3 LDLR FURIN KCNK3 SORT1 HTT BECN1 HP ...
neoplasm	neoplasm	1e-08	28	cell proliferation disorder	NRG1 SH2B3 IGF2R CHRNA5 KCNK3 CHRNA3 CHRNA4 NEK10 RAD52 FURIN ...
Digestive System Carcinoma	Digestive System Carcinoma	1e-08	23	gastrointestinal disease, cell proliferation disorder	NRG1 IGF2R SH2B3 FURIN IL6R SVEP1 BECN1 LPA APOE ASPN ...
reproductive system cancer	reproductive system cancer	1e-08	22	reproductive system or breast disease, cell proliferation disorder, urinary system disease	NRG1 SH2B3 NEK10 FURIN LDLR CHRNA4 BECN1 RAD52 IL6R LRP8 ...
liver disease	liver disease	1e-08	22	endocrine system disease, gastrointestinal disease	SH2B3 IGF2R NRG1 KCNK3 IL6R APOE LDLR CHRNA3 HP BECN1 ...
connective tissue cancer	connective tissue cancer	1e-08	19	musculoskeletal or connective tissue disease, cell proliferation disorder	SH2B3 NRG1 POM121C LRP8 MAGI3 SVEP1 BECN1 IL6R APOE LPA ...
small cell carcinoma	small cell carcinoma	1e-08	13	endocrine system disease, cell proliferation disorder	NRG1 CHRNA5 SH2B3 BECN1 CHRNA3 LDLR RAD52 HP IGF2R LPA ...
substance-related disorder	substance-related disorder	1e-08	18	psychiatric disorder	CHRNA4 KCNK3 CHRNA5 CHRNA3 APOE LPA SORT1 HP RAD52 LDLR ...
hereditary connective tissue d...	hereditary connective tissue disorder	1e-08	24	genetic, familial or congenital disease, musculoskeletal or connective tissue disease	SH2B3 IL6R NRG1 NEK10 POM121C LRP8 APOE MAGI3 IGF2R LDLR ...
neuroendocrine carcinoma	neuroendocrine carcinoma	1e-08	16	endocrine system disease, cell proliferation disorder	NRG1 SH2B3 LDLR FURIN APOE LRP8 CHRNA5 HP LPA KCNK3 ...
dermatitis	dermatitis	1e-08	17	integumentary system disease	SH2B3 IL6R ASIP LDLR APOE BECN1 LPA FURIN HP NRG1 ...
interstitial lung disease spec...	interstitial lung disease specific to adulthood	1e-08	12	respiratory or thoracic disease	CHRNA4 KCNK3 LPA IGF2R BECN1 HP NRG1 APOE LDLR ASPN ...
alcohol consumption measuremen...	alcohol consumption measurement	1e-08	10	measurement	CCDC71L KCNK3 SH2B3 LPA FURIN LDLR HTT NEK10 SORT1 HP
mood disorder	mood disorder	1e-08	16	psychiatric disorder, nervous system disease	CHRNA4 KCNK3 HTT APOE IL6R CHRNA3 SORT1 LPA SH2B3 HP ...
Rare genetic renal disease	Rare genetic renal disease	1e-08	21	genetic, familial or congenital disease, urinary system disease	APOE KCNK3 SH2B3 LDLR IGF2R ASIP HP CHRNA3 PLXNB2 SVEP1 ...
skull disorder	skull disorder	1e-08	17	musculoskeletal or connective tissue disease	KCNK3 APOE IGF2R LDLR ASIP HTT PLXNB2 CHRNA3 SVEP1 SH2B3 ...
sphingolipidosis with epilepsy	sphingolipidosis with epilepsy	1e-08	9	genetic, familial or congenital disease, nutritional or metabolic disease, nervous system disease	APOE LDLR CHRNA3 IGF2R NRG1 HTT BECN1 SORT1 HP
neoplastic disease or syndrome	neoplastic disease or syndrome	1e-08	28	cell proliferation disorder	NRG1 SH2B3 IGF2R CHRNA5 KCNK3 CHRNA3 CHRNA4 NEK10 RAD52 FURIN ...
cell proliferation disorder	cell proliferation disorder	1e-08	28	cell proliferation disorder	NRG1 SH2B3 IGF2R CHRNA5 KCNK3 CHRNA3 CHRNA4 NEK10 RAD52 FURIN ...
Cystic Kidney Disease	Cystic Kidney Disease	1e-08	14	urinary system disease	ASIP IGF2R LDLR APOE CHRNA3 FURIN HP HTT PLXNB2 LPA ...
amyloidosis	amyloidosis	1e-08	14	nutritional or metabolic disease	APOE LDLR CHRNA3 ICAM5 SORT1 HP BECN1 FURIN HTT IGF2R ...
proteostasis deficiencies	proteostasis deficiencies	1e-08	14	nutritional or metabolic disease	APOE LDLR CHRNA3 ICAM5 SORT1 HP BECN1 FURIN HTT IGF2R ...
Genetic dementia	Genetic dementia	2e-08	17	genetic, familial or congenital disease, psychiatric disorder, nervous system disease	APOE HTT LDLR CHRNA3 IGF2R NRG1 CHRNA4 ASIP PLXNB2 LPA ...
retinopathy	retinopathy	2e-08	19	disease of visual system, nervous system disease	APOE KCNK3 CHRNA3 LDLR IGF2R ASIP HTT NRG1 FURIN SVEP1 ...
lymphatic system disease	lymphatic system disease	2e-08	20	hematologic disease, immune system disease	APOE NRG1 SH2B3 FURIN LRP8 IL6R LDLR SVEP1 ASIP CHRNA3 ...
lymphoid system disease	lymphoid system disease	2e-08	20	immune system disease	APOE NRG1 SH2B3 FURIN LRP8 IL6R LDLR SVEP1 ASIP CHRNA3 ...
multiple congenital anomalies/...	multiple congenital anomalies/dysmorphic syndrome without intellectual disability	2e-08	17	genetic, familial or congenital disease	APOE IGF2R LDLR PLXNB2 ASIP CHRNA3 NRG1 HTT LRP8 SVEP1 ...
Genetic multiple congenital an...	Genetic multiple congenital anomalies/dysmorphic syndrome without intellectual disability	2e-08	17	genetic, familial or congenital disease	APOE IGF2R LDLR PLXNB2 ASIP CHRNA3 NRG1 HTT LRP8 SVEP1 ...
congenital nervous system diso...	congenital nervous system disorder	2e-08	22	nervous system disease	APOE LDLR HTT IGF2R NRG1 PLXNB2 ASIP LRP8 CHRNA3 SVEP1 ...
metabolite measurement	metabolite measurement	2e-08	10	measurement	LPA APOE SH2B3 NEK10 IGF2R ATP5MF LDLR SORT1 HP ASIP
insulin resistance	insulin resistance	2e-08	12	phenotype	CHRNA3 APOE HP LPA LDLR FURIN IGF2R SORT1 NRG1 IL6R ...
central nervous system malform...	central nervous system malformation	2e-08	19	genetic, familial or congenital disease, nervous system disease	APOE HTT LDLR PLXNB2 IGF2R LRP8 CHRNA3 NRG1 ASIP SVEP1 ...
skin disease	skin disease	2e-08	25	integumentary system disease	SH2B3 NRG1 IL6R ASIP LDLR CHRNA3 FURIN NEK10 APOE LRP8 ...
female reproductive organ canc...	female reproductive organ cancer	2e-08	20	reproductive system or breast disease, cell proliferation disorder, urinary system disease	NRG1 SH2B3 NEK10 FURIN LDLR CHRNA4 BECN1 RAD52 IL6R LRP8 ...
musculoskeletal system cancer	musculoskeletal system cancer	2e-08	19	musculoskeletal or connective tissue disease, cell proliferation disorder	SH2B3 NRG1 POM121C LRP8 MAGI3 SVEP1 BECN1 IL6R APOE FURIN ...
autonomic nervous system disea...	autonomic nervous system disease	2e-08	11	nervous system disease	BECN1 ASPN HTT IL6R APOE HP LPA CHRNA3 FURIN IGF2R ...
stroke	stroke	2e-08	14	cardiovascular disease, nervous system disease	LPA SH2B3 SORT1 APOE LDLR NRG1 BECN1 HP IL6R CCDC71L ...
lipoprotein-associated phospho...	lipoprotein-associated phospholipase A(2) measurement	2e-08	4	measurement	LPA APOE LDLR SORT1
Cerebral malformation with epi...	Cerebral malformation with epilepsy	2e-08	14	genetic, familial or congenital disease, nervous system disease	HTT LRP8 PLXNB2 LDLR SVEP1 APOE CHRNA3 LPA RAD52 ICAM5 ...
Genetic central nervous system...	Genetic central nervous system malformation	2e-08	19	genetic, familial or congenital disease, nervous system disease	APOE HTT LDLR PLXNB2 IGF2R LRP8 CHRNA3 NRG1 ASIP SVEP1 ...
specific developmental disorde...	specific developmental disorder	2e-08	12	psychiatric disorder, nervous system disease	CHRNA4 CHRNA5 NRG1 HTT APOE LDLR HP SORT1 CHRNA3 LRP8 ...
acquired metabolic disease	acquired metabolic disease	2e-08	14	nutritional or metabolic disease	APOE LDLR CHRNA3 ICAM5 SORT1 HP BECN1 FURIN HTT IGF2R ...
Rare genetic tremor disorder	Rare genetic tremor disorder	2e-08	19	genetic, familial or congenital disease, nervous system disease	CHRNA4 HTT APOE LDLR CHRNA3 NRG1 ASIP IGF2R PLXNB2 LRP8 ...
Rare genetic movement disorder	Rare genetic movement disorder	2e-08	19	genetic, familial or congenital disease, nervous system disease	CHRNA4 HTT APOE LDLR CHRNA3 NRG1 ASIP IGF2R PLXNB2 LRP8 ...
Metabolic disease with skin in...	Metabolic disease with skin involvement	2e-08	13	genetic, familial or congenital disease, nutritional or metabolic disease, integumentary system disease	LDLR ASIP HTT SH2B3 APOE CHRNA5 NEK10 BECN1 LPA HP ...
Genetic syndrome with a centra...	Genetic syndrome with a central nervous system malformation as major feature	2e-08	18	genetic, familial or congenital disease, nervous system disease	APOE LDLR HTT IGF2R CHRNA3 PLXNB2 LRP8 ASIP SVEP1 NRG1 ...
quantitative and/or qualitativ...	quantitative and/or qualitative congenital phagocyte defect	2e-08	13	genetic, familial or congenital disease, immune system disease	APOE SH2B3 ASIP CHRNA3 IGF2R HP NRG1 FURIN PLXNB2 LRP8 ...
colorectal cancer	colorectal cancer	2e-08	22	gastrointestinal disease, cell proliferation disorder	SH2B3 NRG1 NEK10 FURIN BECN1 ASPN APOE LPA RAD52 KCNK3 ...
vitamin deficiency disorder	vitamin deficiency disorder	2e-08	11	nutritional or metabolic disease	APOE HTT SVEP1 LRP8 IGF2R HP LPA FURIN LDLR IL6R ...
NSAID use measurement	NSAID use measurement	2e-08	4	measurement	LPA APOE LDLR SORT1
liver neoplasm	liver neoplasm	2e-08	20	endocrine system disease, gastrointestinal disease, cell proliferation disorder	NRG1 SH2B3 IGF2R IL6R BECN1 LDLR HP LPA FURIN CHRNA3 ...
Hepatobiliary Neoplasm	Hepatobiliary Neoplasm	2e-08	20	gastrointestinal disease, cell proliferation disorder	NRG1 SH2B3 IGF2R IL6R BECN1 LDLR HP LPA FURIN CHRNA3 ...
skin neoplasm	skin neoplasm	2e-08	22	integumentary system disease, cell proliferation disorder	NRG1 SH2B3 FURIN LDLR ASIP CHRNA3 APOE NEK10 LRP8 RAD52 ...
Abnormality of the nervous sys...	Abnormality of the nervous system	3e-08	20	phenotype	APOE KCNK3 SH2B3 FURIN HTT ASIP CHRNA4 BECN1 NRG1 LDLR ...
reproductive system neoplasm	reproductive system neoplasm	3e-08	22	reproductive system or breast disease, cell proliferation disorder, urinary system disease	NRG1 SH2B3 NEK10 FURIN LDLR CHRNA4 BECN1 RAD52 IL6R LRP8 ...
joint disease	joint disease	3e-08	17	musculoskeletal or connective tissue disease	IL6R ASPN KCNK3 SH2B3 APOE LPA SORT1 FURIN HP CHRNA5 ...
Rare genetic bone development ...	Rare genetic bone development disorder	3e-08	19	genetic, familial or congenital disease, musculoskeletal or connective tissue disease	APOE LDLR FURIN IGF2R CHRNA3 NRG1 SVEP1 HTT PLXNB2 ASIP ...
Rare familial disorder with hy...	Rare familial disorder with hypertrophic cardiomyopathy	3e-08	13	genetic, familial or congenital disease, musculoskeletal or connective tissue disease, cardiovascular disease, respiratory or thoracic disease	IGF2R APOE LDLR HTT NRG1 CHRNA3 CHRNA4 ASIP LRP8 BECN1 ...
muscular disease	muscular disease	3e-08	22	musculoskeletal or connective tissue disease	IL6R KCNK3 NEK10 APOE IGF2R NRG1 LDLR HTT CHRNA3 SORT1 ...
primitive neuroectodermal tumo...	primitive neuroectodermal tumor	3e-08	16	cell proliferation disorder, nervous system disease	NRG1 SH2B3 BECN1 HTT APOE SORT1 LDLR LPA CHRNA5 HP ...
Genetic neurodegenerative dise...	Genetic neurodegenerative disease with dementia	3e-08	16	genetic, familial or congenital disease, psychiatric disorder, nervous system disease	HTT APOE LDLR CHRNA3 NRG1 CHRNA4 ASIP PLXNB2 LPA SORT1 ...
type 1 interferonopathy	type 1 interferonopathy	3e-08	10	genetic, familial or congenital disease, musculoskeletal or connective tissue disease	IGF2R SH2B3 LDLR ENPP7 HTT CHRNA3 IL6R LPA APOE HP
movement disorder	movement disorder	3e-08	19	nervous system disease	CHRNA4 HTT APOE LDLR CHRNA3 NRG1 ASIP IGF2R PLXNB2 LRP8 ...
familial hypertrophic cardiomy...	familial hypertrophic cardiomyopathy	3e-08	13	genetic, familial or congenital disease, musculoskeletal or connective tissue disease, cardiovascular disease, respiratory or thoracic disease	IGF2R APOE LDLR HTT NRG1 CHRNA4 CHRNA3 ASIP LRP8 BECN1 ...
Genodermatosis with ocular fea...	Genodermatosis with ocular features	3e-08	14	genetic, familial or congenital disease, disease of visual system	ASIP PLXNB2 LDLR CHRNA3 NRG1 APOE BECN1 LPA HP FURIN ...
bone development disease	bone development disease	3e-08	19	musculoskeletal or connective tissue disease	APOE LDLR FURIN IGF2R CHRNA3 NRG1 SVEP1 HTT PLXNB2 ASIP ...
nutritional deficiency disease	nutritional deficiency disease	3e-08	12	nutritional or metabolic disease	APOE HTT SVEP1 LRP8 IGF2R MAGI3 HP LPA FURIN IL6R ...
pancreas disease	pancreas disease	3e-08	21	pancreas disease	SH2B3 NRG1 APOE LPA IL6R LDLR ASIP HP IGF2R CHRNA3 ...
progesterone-receptor negative...	progesterone-receptor negative breast cancer	3e-08	11	respiratory or thoracic disease, reproductive system or breast disease, integumentary system disease, cell proliferation disorder	BECN1 SH2B3 LDLR LRP8 ASPN HP FURIN SORT1 MAGI3 HTT ...
Her2-receptor negative breast ...	Her2-receptor negative breast cancer	3e-08	11	respiratory or thoracic disease, reproductive system or breast disease, integumentary system disease, cell proliferation disorder	BECN1 SH2B3 LDLR LRP8 ASPN HP FURIN SORT1 MAGI3 HTT ...
triple-negative breast cancer	triple-negative breast cancer	3e-08	11	respiratory or thoracic disease, reproductive system or breast disease, integumentary system disease, cell proliferation disorder	BECN1 SH2B3 LDLR LRP8 ASPN HP FURIN SORT1 MAGI3 HTT ...
kidney disease	kidney disease	3e-08	23	urinary system disease	KCNK3 APOE SH2B3 NRG1 IL6R POM121C IGF2R LDLR PLXNB2 HP ...
Abnormality of cardiovascular ...	Abnormality of cardiovascular system morphology	3e-08	13	phenotype	SH2B3 FURIN APOE LDLR LPA BECN1 LRP8 KCNK3 SORT1 HP ...
sex-linked disease	sex-linked disease	3e-08	18	genetic, familial or congenital disease	APOE HTT LDLR NRG1 ASIP IGF2R CHRNA3 PLXNB2 LRP8 CHRNA4 ...
X-linked disease	X-linked disease	3e-08	18	genetic, familial or congenital disease	APOE HTT LDLR NRG1 ASIP IGF2R CHRNA3 PLXNB2 LRP8 CHRNA4 ...
urogenital neoplasm	urogenital neoplasm	3e-08	22	cell proliferation disorder, urinary system disease	NRG1 SH2B3 NEK10 FURIN LDLR CHRNA4 BECN1 RAD52 IL6R LRP8 ...
Retinal dystrophy	Retinal dystrophy	3e-08	16	genetic, familial or congenital disease, disease of visual system, musculoskeletal or connective tissue disease, nervous system disease	APOE LDLR ASIP IGF2R HTT NRG1 CHRNA3 FURIN SVEP1 LRP8 ...
colorectal neoplasm	colorectal neoplasm	3e-08	20	gastrointestinal disease, cell proliferation disorder	SH2B3 NRG1 NEK10 FURIN BECN1 APOE ASPN RAD52 LPA KCNK3 ...
neurodegenerative disease with...	neurodegenerative disease with dementia	3e-08	16	psychiatric disorder, nervous system disease	HTT APOE LDLR CHRNA3 NRG1 CHRNA4 ASIP PLXNB2 LPA SORT1 ...
Abnormality of the urinary sys...	Abnormality of the urinary system physiology	3e-08	13	phenotype	KCNK3 CCDC71L NEK10 APOE LPA HP LDLR BECN1 FURIN IGF2R ...
Abnormality of head or neck	Abnormality of head or neck	3e-08	13	phenotype	CHRNA4 KCNK3 LPA HP BECN1 FURIN IL6R APOE CHRNA3 CHRNA5 ...
pulse pressure measurement	pulse pressure measurement	3e-08	10	measurement	KCNK3 CCDC71L NEK10 APOE FURIN NRG1 HP SH2B3 ASPN BECN1
squamous cell neoplasm	squamous cell neoplasm	3e-08	19	cell proliferation disorder	NRG1 SH2B3 FURIN CHRNA3 NEK10 RAD52 ASIP IL6R LDLR HP ...
Myocardial Ischemia	Myocardial Ischemia	3e-08	11	musculoskeletal or connective tissue disease, cardiovascular disease, respiratory or thoracic disease	LPA APOE CHRNA4 SORT1 ATP5MF BECN1 LDLR HP SH2B3 RAD52 ...
large artery stroke	large artery stroke	3e-08	5	cardiovascular disease, nervous system disease	LPA LDLR SORT1 SH2B3 APOE
Abnormal blood glucose concent...	Abnormal blood glucose concentration	4e-08	12	phenotype	LDLR ASIP APOE LPA HP IL6R BECN1 SORT1 KCNK3 HTT ...
glycoprotein metabolism diseas...	glycoprotein metabolism disease	4e-08	13	genetic, familial or congenital disease, nutritional or metabolic disease	LDLR APOE ASIP IGF2R ENPP7 NRG1 CHRNA3 SH2B3 IL6R HTT ...
autoimmune disease of endocrin...	autoimmune disease of endocrine system	4e-08	14	endocrine system disease, immune system disease	SH2B3 IL6R LDLR APOE ASIP CHRNA3 LPA HP IGF2R MAGI3 ...
benign neoplasm	benign neoplasm	4e-08	18	cell proliferation disorder	NRG1 SH2B3 NEK10 ASIP LDLR IL6R BECN1 APOE LPA FURIN ...
experimental autoimmune enceph...	experimental autoimmune encephalomyelitis	4e-08	10	infectious disease, nervous system disease, immune system disease	LPA APOE ICAM5 SORT1 HP BECN1 KCNK3 NRG1 IGF2R LDLR
endothelial dysfunction	endothelial dysfunction	4e-08	9	cardiovascular disease	APOE CHRNA4 CHRNA3 LDLR HP LPA IL6R NRG1 BECN1
Nephropathy secondary to a sto...	Nephropathy secondary to a storage or other metabolic disease	4e-08	14	genetic, familial or congenital disease, urinary system disease	APOE LDLR HP CHRNA3 IGF2R ASIP HTT LRP8 SVEP1 BECN1 ...
hematopoietic and lymphoid sys...	hematopoietic and lymphoid system neoplasm	4e-08	22	hematologic disease, cell proliferation disorder	SH2B3 NRG1 POM121C CCDC71L LRP8 FURIN MAGI3 IL6R APOE SVEP1 ...
Rare cataract	Rare cataract	4e-08	14	genetic, familial or congenital disease, disease of visual system	IGF2R LDLR ASPN HTT APOE CHRNA3 ASIP NRG1 LRP8 BECN1 ...
head and neck malignant neopla...	head and neck malignant neoplasia	4e-08	18	cell proliferation disorder	NRG1 SH2B3 FURIN IL6R HP LDLR LRP8 RAD52 BECN1 LPA ...
primary hypertension	primary hypertension	4e-08	8	cardiovascular disease	LPA APOE LDLR HP SVEP1 SH2B3 FURIN SORT1
germ cell tumor	germ cell tumor	4e-08	16	cell proliferation disorder	NRG1 SH2B3 BECN1 HTT APOE SORT1 LDLR LPA FURIN HP ...
nervous system cancer	nervous system cancer	4e-08	19	cell proliferation disorder, nervous system disease	NRG1 SH2B3 LDLR IGF2R POM121C LRP8 HP LPA KCNK3 SORT1 ...
pervasive developmental disord...	pervasive developmental disorder	4e-08	14	psychiatric disorder, nervous system disease	CHRNA3 APOE LDLR HTT FURIN NRG1 CHRNA5 ICAM5 SORT1 HP ...
