# Supplementary material for: A trans‐omic Mendelian randomization study of parental lifespan uncovers novel aging biology and therapeutic candidates for chronic diseases
Source: Aging Cell. 2021 Oct 27;20(11):e13497. doi: 10.1111/acel.13497 (PMC8590095; doi:10.1111/acel.13497)
Supplement: Supplementary file 10 — Table S10 [file ACEL-20-e13497-s012.xlsx]

## Sheet: Feuil1
Supplementary Table 10	Drug target candidates of parental lifespan eGenes and eProteins from the Open Target Initiative
Drug	Target	Disease	Molecule type
VARENICLINE	CHRNA4	smoking cessation	Small molecule
NICOTINE	CHRNA4	pain	Small molecule
DESFLURANE	KCNK3	Oxidative Stress	Small molecule
TOCILIZUMAB	IL6R	rheumatoid arthritis	Antibody
SEVOFLURANE	KCNK3	myocardial infarction	Small molecule
SARILUMAB	IL6R	immune system disease	Antibody
DOXAPRAM	KCNK3	hypoxia	Small molecule
ISOFLURANE	KCNK3	intracranial subdural hematoma	Small molecule
MECAMYLAMINE	CHRNA3	hypertension	Small molecule
TRIMETHAPHAN	CHRNA3	hypertension	Small molecule
DEXMECAMYLAMINE	CHRNA4	unipolar depression	Small molecule
IONIS HTTRX	HTT	Huntington disease	Oligonucleotide
SATRALIZUMAB	IL6R	neuromyelitis optica	Antibody
LARAZOTIDE	CHRNA3	celiac disease	Protein
POZANICLINE	CHRNA5	attention deficit hyperactivity disorder	Small molecule
TC-6499	CHRNA3	irritable bowel syndrome	Small molecule
ISPRONICLINE	CHRNA4	schizophrenia	Small molecule
SOFINICLINE	CHRNA4	attention deficit hyperactivity disorder	Small molecule
VOBARILIZUMAB	IL6R	rheumatoid arthritis	Antibody
AZD1446	CHRNA4	Alzheimer's disease	Small molecule
ASM-024	CHRNA3	asthma	Small molecule
CP-601927	CHRNA4	unipolar depression	Small molecule
TC-2216	CHRNA4	unipolar depression	Small molecule
