# Supplementary material for: A trans‐omic Mendelian randomization study of parental lifespan uncovers novel aging biology and therapeutic candidates for chronic diseases
Source: Aging Cell. 2021 Oct 27;20(11):e13497. doi: 10.1111/acel.13497 (PMC8590095; doi:10.1111/acel.13497)
Supplement: Supplementary file 11 — Table S11 [file ACEL-20-e13497-s016.xlsx]

## Sheet: Feuil1
Supplementary Table 11	Drug target in pathways interacting with parental lifespan eGenes and eProteins from the DrugBank database
Gene ID	Target	UNIPROT ID	Gene ID	Number of drugs	Number approved drugs	Drug	Drugbank ID	Drug type	Approved indication/Mechanism of action
LRP8	Oxysterols receptor LXR-beta	P55055	NR1H2	6	1	Diacerein	DB11994	Small molecule	Treatment of osteoarthritis
LRP8	Proprotein convertase subtilisin/kexin type 9	Q8NBP7	PCSK9	2	2	Alirocumab	DB09302	Biotech	Treatment of high cholesterol
LRP8	Proprotein convertase subtilisin/kexin type 9	Q8NBP7	PCSK9			Evolocumab	DB09303	Biotech	Treatment of high cholesterol
LRP8	Oxysterols receptor LXR-alpha	Q13133	NR1H3	6	1	Diacerein	DB11994	Small molecule	Treatment of osteoarthritis
KCNK3	Potassium channel subfamily K member 1	O00180	KCNK1	3	3	Ibutilide	DB00308	Small molecule	Class III antiarrhythmic agent
KCNK3	Potassium channel subfamily K member 1	O00180	KCNK1			Quinidine	DB00908	Small molecule	Dampens the excitability of cardiac and skeletal muscles by blocking sodium and potassium currents across cellular membranes
KCNK3	Potassium channel subfamily K member 1	O00180	KCNK1			Quinidine barbiturate	DB01346	Small molecule	Helps to observe various skin and mucosal reactions
HTT	Sodium-dependent serotonin transporter	P31645	SLC6A4	74	50	Fluvoxamine	DB00176	Small molecule	Antidepressant
HTT	Sodium-dependent serotonin transporter	P31645	SLC6A4			Citalopram	DB00215	Small molecule	Antidepressant
HTT	Sodium-dependent serotonin transporter	P31645	SLC6A4			Venlafaxine	DB00285	Small molecule	Antidepressant
HTT	Sodium-dependent serotonin transporter	P31645	SLC6A4			Amitriptyline	DB00321	Small molecule	Antidepressant
HTT	Sodium-dependent serotonin transporter	P31645	SLC6A4			Fluoxetine	DB00472	Small molecule	Antidepressant
HTT	Sodium-dependent serotonin transporter	P31645	SLC6A4			Duloxetine	DB00476	Small molecule	Antidepressant
HTT	Sodium-dependent serotonin transporter	P31645	SLC6A4			Nortriptyline	DB00540	Small molecule	Antidepressant
HTT	Sodium-dependent serotonin transporter	P31645	SLC6A4			Amoxapine	DB00543	Small molecule	Antidepressant
HTT	Sodium-dependent serotonin transporter	P31645	SLC6A4			Paroxetine	DB00715	Small molecule	Antidepressant
HTT	Sodium-dependent serotonin transporter	P31645	SLC6A4			Trimipramine	DB00726	Small molecule	Antidepressant
HTT	Sodium-dependent serotonin transporter	P31645	SLC6A4			Sertraline	DB01104	Small molecule	Antidepressant
HTT	Sodium-dependent serotonin transporter	P31645	SLC6A4			Doxepin	DB01142	Small molecule	Antidepressant
HTT	Sodium-dependent serotonin transporter	P31645	SLC6A4			Escitalopram	DB01175	Small molecule	Antidepressant
HTT	Sodium-dependent serotonin transporter	P31645	SLC6A4			Clomipramine	DB01242	Small molecule	Antidepressant
HTT	Sodium-dependent serotonin transporter	P31645	SLC6A4			Protriptyline	DB00344	Small molecule	Antidepressant
HTT	Sodium-dependent serotonin transporter	P31645	SLC6A4			Imipramine	DB00458	Small molecule	Antidepressant
HTT	Sodium-dependent serotonin transporter	P31645	SLC6A4			Dextromethorphan	DB00514	Small molecule	Antitussive
HTT	Sodium-dependent serotonin transporter	P31645	SLC6A4			Trazodone	DB00656	Small molecule	Antidepressant
HTT	Sodium-dependent serotonin transporter	P31645	SLC6A4			Minaprine	DB00805	Small molecule	Antidepressant
HTT	Sodium-dependent serotonin transporter	P31645	SLC6A4			Desipramine	DB01151	Small molecule	Antidepressant
HTT	Sodium-dependent serotonin transporter	P31645	SLC6A4			Zimelidine	DB04832	Small molecule	Treatment of Guillain-Barré syndrome
HTT	Sodium-dependent serotonin transporter	P31645	SLC6A4			Phentermine	DB00191	Small molecule	Treatment of obesity
HTT	Sodium-dependent serotonin transporter	P31645	SLC6A4			Milnacipran	DB04896	Small molecule	Antidepressant
HTT	Sodium-dependent serotonin transporter	P31645	SLC6A4			Tramadol	DB00193	Small molecule	Treatment of moderate to severe pain
HTT	Sodium-dependent serotonin transporter	P31645	SLC6A4			Mianserin	DB06148	Small molecule	Antidepressant
HTT	Sodium-dependent serotonin transporter	P31645	SLC6A4			Atomoxetine	DB00289	Small molecule	Treatment of attention deficit hyperactivity disorder
HTT	Sodium-dependent serotonin transporter	P31645	SLC6A4			Verapamil	DB00661	Small molecule	Treatment of high blood pressure, heart arrhythmias, and angina
HTT	Sodium-dependent serotonin transporter	P31645	SLC6A4			Mazindol	DB00579	Small molecule	Treatment of Duchenne muscular dystrophy
HTT	Sodium-dependent serotonin transporter	P31645	SLC6A4			Chlorpheniramine	DB01114	Small molecule	A histamine H1 antagonist used in allergic reactions, hay fever, rhinitis, urticaria, and asthma
HTT	Sodium-dependent serotonin transporter	P31645	SLC6A4			Tegaserod	DB01079	Small molecule	Treatment of irritable bowel syndrome with constipation
HTT	Sodium-dependent serotonin transporter	P31645	SLC6A4			Desvenlafaxine	DB06700	Small molecule	Antidepressant
HTT	Sodium-dependent serotonin transporter	P31645	SLC6A4			Dexmethylphenidate	DB06701	Small molecule	Treatment of Attention Deficit Hyperactivity Disorder
HTT	Sodium-dependent serotonin transporter	P31645	SLC6A4			Pseudoephedrine	DB00852	Small molecule	Decongestant
HTT	Sodium-dependent serotonin transporter	P31645	SLC6A4			Metamfetamine	DB01577	Small Molecule	Psychostimulant
HTT	Sodium-dependent serotonin transporter	P31645	SLC6A4			Tapentadol	DB06204	Small Molecule	Opioid analgesic for treatment of moderate to severe pain
HTT	Sodium-dependent serotonin transporter	P31645	SLC6A4			Levomilnacipran	DB08918	Small molecule	Antidepressant
HTT	Sodium-dependent serotonin transporter	P31645	SLC6A4			Loxapine	DB00408	Small molecule	Treatment of schizophrenia
HTT	Sodium-dependent serotonin transporter	P31645	SLC6A4			Amphetamine	DB00182	Small molecule	Treatment of Attention Deficit Hyperactivity Disorder
HTT	Sodium-dependent serotonin transporter	P31645	SLC6A4			Meperidine	DB00454	Small molecule	Narcotic analgesic used for the relief of most types of moderate to severe pain
HTT	Sodium-dependent serotonin transporter	P31645	SLC6A4			Butriptyline	DB09016	Small molecule	Antidepressant
HTT	Sodium-dependent serotonin transporter	P31645	SLC6A4			Vortioxetine	DB09068	Small molecule	Antidepressant
HTT	Sodium-dependent serotonin transporter	P31645	SLC6A4			Dosulepin	DB09167	Small molecule	Antidepressant
HTT	Sodium-dependent serotonin transporter	P31645	SLC6A4			Lorpiprazole	DB09195	Small molecule	Antidepressant
HTT	Sodium-dependent serotonin transporter	P31645	SLC6A4			Zotepine	DB09225	Small molecule	Neuroleptic
HTT	Sodium-dependent serotonin transporter	P31645	SLC6A4			Benzatropine	DB00245	Small molecule	Treatment of Parkinson's disease
HTT	Sodium-dependent serotonin transporter	P31645	SLC6A4			Vilazodone	DB06684	Small molecule	Antidepressant
HTT	Sodium-dependent serotonin transporter	P31645	SLC6A4			Mirtazapine	DB00370	Small molecule	Antidepressant
HTT	Sodium-dependent serotonin transporter	P31645	SLC6A4			Cyclobenzaprine	DB00924	Small molecule	Centrally-acting muscle relaxant
HTT	Sodium-dependent serotonin transporter	P31645	SLC6A4			Aripiprazole	DB01238	Small molecule	Antidepressant
HTT	Sodium-dependent serotonin transporter	P31645	SLC6A4			Lumateperone	DB06077	Small molecule	Treatment of schizophrenia
HTT	High mobility group protein B1	P09429	HMGB1	2	1	Chloroquine	DB00608	Small molecule	Treatment of malaria
NRG1	Receptor tyrosine-protein kinase erbB-4	Q15303	ERBB4	4	4	Afatinib	DB08916	Small molecule	Treatment for patients with metastatic non-small cell lung cancer
NRG1	Receptor tyrosine-protein kinase erbB-4	Q15303	ERBB4			Brigatinib	DB12267	Small molecule	Dual inhibitor of anaplastic lymphoma kinase and epidermal growth factor receptor
NRG1	Receptor tyrosine-protein kinase erbB-4	Q15303	ERBB4			Fostamatinib	DB12010	Small molecule	Treatment of chronic immune thrombocytopenia
NRG1	Receptor tyrosine-protein kinase erbB-4	Q15303	ERBB4			Zanubrutinib	DB15035	Small molecule	Treatment of adult patients with mantle cell lymphoma
RAD52	Tyrosine-protein kinase ABL1	P00519	ABL1	19	3	Imatinib	DB00619	Small molecule	Small molecule kinase inhibitor used to treat certain types of cancer
RAD52	Tyrosine-protein kinase ABL1	P00519	ABL1			Dasatinib	DB01254	Small molecule	Oral dual BCR/ABL and Src family tyrosine kinase inhibitor approved for use in patients with chronic myelogenous leukemia
RAD52	Tyrosine-protein kinase ABL1	P00519	ABL1			Nilotinib	DB04868	Small molecule	Treatment for chronic myelogenous leukemia
CHRNA3	Neuronal acetylcholine receptor subunit alpha-3	P32297	CHRNA3	14	8	Levamisole	DB00848	Small molecule	Treatment of various immune-mediated disease
CHRNA3	Neuronal acetylcholine receptor subunit alpha-3	P32297	CHRNA3			Levacetylmethadol	DB01227	Small molecule	Narcotic analgesic
CHRNA3	Neuronal acetylcholine receptor subunit alpha-3	P32297	CHRNA3			Varenicline	DB01273	Small molecule	Smoking cessation
CHRNA3	Neuronal acetylcholine receptor subunit alpha-3	P32297	CHRNA3			Bupropion	DB01156	Small molecule	Antidepressant and smoking cessation
CHRNA3	Neuronal acetylcholine receptor subunit alpha-3	P32297	CHRNA3			Pentolinium	DB01090	Small molecule	Treatment of hypertension
CHRNA3	Neuronal acetylcholine receptor subunit alpha-3	P32297	CHRNA3			Dextromethorphan	DB00514	Small molecule	Antitussive
CHRNA3	Neuronal acetylcholine receptor subunit alpha-3	P32297	CHRNA3			Amantadine	DB00915	Small molecule	Antiviral
CHRNA3	Neuronal acetylcholine receptor subunit alpha-3	P32297	CHRNA3			Fluoxetine	DB00472	Small molecule	Antidepressant
CHRNA3	Neuronal Acetylcholine (nACh) Receptor Subunits	P32297	CHRNA3	1	1	Butabarbital	DB00237	Small molecule	treating severe insomnia and pre-operative anxiety
FURIN	Furin	P09958	FURIN	2	1	Pirfenidone	DB04951	Small molecule	Collagen synthesis inhibitor
FURIN	Fusion glycoprotein F0	P13843	F	2	1	Palivizumab	DB00110	Biotech	Prevention of respiratory syncytial virus infections
FURIN	Genome polyprotein	P12823	N/A			Ribavirin	DB00811	Small molecule	Antiviral
HP	Scavenger receptor cysteine-rich type 1 protein M130	Q86VB7	CD163	1	1	Tetrachlorodecaoxide	DB05389	Small molecule	Management of radiation cystitis
BECN1	Beclin-1	Q14457	BECN1	6	6	Estradiol	DB00783	Small molecule	Hormone replacement therapy
BECN1	Beclin-1	Q14457	BECN1			Estradiol acetate	DB13952	Small molecule	Hormone replacement therapy
BECN1	Beclin-1	Q14457	BECN1			Estradiol benzoate	DB13953	Small molecule	Hormone replacement therapy
BECN1	Beclin-1	Q14457	BECN1			Estradiol cypionate	DB13954	Small molecule	Hormone replacement therapy
BECN1	Beclin-1	Q14457	BECN1			Estradiol dienanthate	DB13955	Small molecule	Hormone replacement therapy
BECN1	Beclin-1	Q14457	BECN1			Estradiol valerate	DB13956	Small molecule	Hormone replacement therapy
BECN1	Death-associated protein kinase 1	P53355	DAPK1	4	1	Fostamatinib	DB12010	Small molecule	Treatment of chronic immune thrombocytopenia
BECN1	Mitogen-activated protein kinase 8	P45983	MAPK8	7	1	Tamoxifen	DB00675	Small molecule	Treatment of estrogen receptor positive breast cancers
BECN1	High mobility group protein B1	P09429	HMGB1	2	1	Chloroquine	DB00608	Small molecule	Treatment of malaria
BECN1	5'-AMP-activated protein kinase	Several proteins/isoforms	Several genes	3	3	Acetylsalicylic acid (aspirin)	DB00945	Small molecule	Treatment of pain and fever due to various causes
BECN1	5'-AMP-activated protein kinase	Several proteins/isoforms	Several genes			Fostamatinib	DB12010	Small molecule	Treatment of chronic immune thrombocytopenia
BECN1	5'-AMP-activated protein kinase	Several proteins/isoforms	Several genes			Topiramate	DB00273	Small molecule	Anti-epileptic drug used to manage seizures and prevent migraines
BECN1	Mitogen-activated Protein Kinases	Several proteins/isoforms	Several genes	1	1	Minocycline	DB01017	Small molecule	Antibiotic
CHRNA4	Neuronal acetylcholine receptor subunit alpha-4	P43681	CHRNA4	39	27	Varenicline	DB01273	Small molecule	Smoking cessation
CHRNA4	Neuronal acetylcholine receptor subunit alpha-4	P43681	CHRNA4			Amobarbital	DB01351	Small molecule	Barbiturate with hypnotic and sedative properties (but not antianxiety)
CHRNA4	Neuronal acetylcholine receptor subunit alpha-4	P43681	CHRNA4			Pentobarbital	DB00312	Small molecule	Sleep disorders
CHRNA4	Neuronal acetylcholine receptor subunit alpha-4	P43681	CHRNA4			Butalbital	DB00241	Small molecule	Centrally-acting muscle relaxant
CHRNA4	Neuronal acetylcholine receptor subunit alpha-4	P43681	CHRNA4			Talbutal	DB00306	Small molecule	Barbiturate with a short to intermediate duration of action
CHRNA4	Neuronal acetylcholine receptor subunit alpha-4	P43681	CHRNA4			Secobarbital	DB00418	Small molecule	Barbiturate derivative drug with anaesthetic, anticonvulsant, sedative and hypnotic properties
CHRNA4	Neuronal acetylcholine receptor subunit alpha-4	P43681	CHRNA4			Thiopental	DB00599	Small molecule	Barbiturate that is administered intravenously for the induction of general anesthesia
CHRNA4	Neuronal acetylcholine receptor subunit alpha-4	P43681	CHRNA4			Primidone	DB00794	Small molecule	Anticonvulsant
CHRNA4	Neuronal acetylcholine receptor subunit alpha-4	P43681	CHRNA4			Methylphenobarbital	DB00849	Small molecule	Barbiturate used in epilepsy
CHRNA4	Neuronal acetylcholine receptor subunit alpha-4	P43681	CHRNA4			Phenobarbital	DB01174	Small molecule	Barbiturate that acts as a nonselective central nervous system depressant
CHRNA4	Neuronal acetylcholine receptor subunit alpha-4	P43681	CHRNA4			Butobarbital	DB01353	Small molecule	Sedative
CHRNA4	Neuronal acetylcholine receptor subunit alpha-4	P43681	CHRNA4			Dextromethorphan	DB00514	Small molecule	Antitussive
CHRNA4	Neuronal acetylcholine receptor subunit alpha-4	P43681	CHRNA4			Estradiol	DB00783	Small molecule	Hormone replacement therapy
CHRNA4	Neuronal acetylcholine receptor subunit alpha-4	P43681	CHRNA4			Estradiol acetate	DB13952	Small molecule	Hormone replacement therapy
CHRNA4	Neuronal acetylcholine receptor subunit alpha-4	P43681	CHRNA4			Estradiol benzoate	DB13953	Small molecule	Hormone replacement therapy
CHRNA4	Neuronal acetylcholine receptor subunit alpha-4	P43681	CHRNA4			Estradiol cypionate	DB13954	Small molecule	Hormone replacement therapy
CHRNA4	Neuronal acetylcholine receptor subunit alpha-4	P43681	CHRNA4			Estradiol dienanthate	DB13955	Small molecule	Hormone replacement therapy
CHRNA4	Neuronal acetylcholine receptor subunit alpha-4	P43681	CHRNA4			Estradiol valerate	DB13956	Small molecule	Hormone replacement therapy
CHRNA4	Neuronal acetylcholine receptor subunit alpha-4	P43681	CHRNA4			Carbamazepine	DB00564	Small molecule	Anticonvulsant
CHRNA4	Neuronal acetylcholine receptor subunit alpha-4	P43681	CHRNA4			Decamethonium	DB01245	Small molecule	Centrally-acting muscle relaxant
CHRNA4	Neuronal acetylcholine receptor subunit alpha-4	P43681	CHRNA4			Mecamylamine	DB00657	Small molecule	Treatment of hypertension
CHRNA4	Neuronal acetylcholine receptor subunit alpha-4	P43681	CHRNA4			Physostigmine	DB00981	Small molecule	Treatment of severe anticholinergic toxicity
CHRNA4	Neuronal acetylcholine receptor subunit alpha-4	P43681	CHRNA4			Atropine	DB00572	Small molecule	Treatment of certain types of nerve agent and pesticide poisonings
CHRNA4	Neuronal acetylcholine receptor subunit alpha-4	P43681	CHRNA4			Scopolamine	DB00747	Small molecule	Treatment of certain types of nerve agent and pesticide poisonings
CHRNA4	Neuronal acetylcholine receptor subunit alpha-4	P43681	CHRNA4			Amantadine	DB00915	Small molecule	Antiviral
CHRNA4	Neuronal acetylcholine receptor subunit alpha-4	P43681	CHRNA4			Isoflurane	DB00753	Small molecule	Anesthetic
CHRNA4	Neuronal acetylcholine receptor subunit alpha-4	P43681	CHRNA4			Methadone	DB00333	Small molecule	Management of hard to treat pain syndromes such as neuropathic pain and cancer pain
CHRNA4	Neuronal Acetylcholine (nACh) Receptor Subunits	Several proteins/isoforms	Several genes	1	1	Butabarbital	DB00237	Small molecule	Barbiturate with a short to intermediate duration of action
SH2B3	SH2B adapter protein 3	Q9UQQ2	SH2B3	1	1	Pazopanib	DB06589	Small molecule	Small molecule inhibitor of multiple protein tyrosine kinases with potential antineoplastic activity
IGF2R	Dipeptidyl peptidase 4	P27487	DPP4	57	8	Sitagliptin	DB01261	Small molecule	Improve glycemic control in patients with type 2 diabetes mellitus
IGF2R	Dipeptidyl peptidase 4	P27487	DPP4			Vildagliptin	DB04876	Small molecule	Improve glycemic control in patients with type 2 diabetes mellitus
IGF2R	Dipeptidyl peptidase 4	P27487	DPP4			Alogliptin	DB06203	Small molecule	Improve glycemic control in patients with type 2 diabetes mellitus
IGF2R	Dipeptidyl peptidase 4	P27487	DPP4			Saxagliptin	DB06335	Small molecule	Improve glycemic control in patients with type 2 diabetes mellitus
IGF2R	Dipeptidyl peptidase 4	P27487	DPP4			Atorvastatin	DB01076	Small molecule	Treatment of high cholesterol
IGF2R	Dipeptidyl peptidase 4	P27487	DPP4			Linagliptin	DB08882	Small molecule	Improve glycemic control in patients with type 2 diabetes mellitus
IGF2R	Dipeptidyl peptidase 4	P27487	DPP4			Liraglutide	DB06655	Biotech	Improve glycemic control in patients with type 2 diabetes mellitus
IGF2R	Dipeptidyl peptidase 4	P27487	DPP4			Exenatide	DB01276	Biotech	Improve glycemic control in patients with type 2 diabetes mellitus
IGF2R	Cation-independent mannose-6-phosphate receptor	P11717	IGF2R	4	3	Mecasermin	DB01277	Biotech	Long-term treatment of growth failure and short stature in children with IGF-1 deficiency
IGF2R	Cation-independent mannose-6-phosphate receptor	P11717	IGF2R			Cerliponase alfa	DB13173	Biotech	Enzyme replacement treatment for a specific form of Batten disease
IGF2R	Cation-independent mannose-6-phosphate receptor	P11717	IGF2R			Mecasermin rinfabate	DB14751	Biotech	Long-term treatment of growth failure and short stature in children with IGF-1 deficiency
LDLR	Proprotein convertase subtilisin/kexin type 9	Q8NBP7	PCSK9	2	2	Alirocumab	DB09302	Biotech	Treatment of high cholesterol
LDLR	Proprotein convertase subtilisin/kexin type 9	Q8NBP7	PCSK9			Evolocumab	DB09303	Biotech	Treatment of high cholesterol
LDLR	Annexin A2	P07355	ANXA2	4	2	Tenecteplase	DB00031	Biotech	Tissue plasminogen activator used to prevent death from a heart attack
LDLR	Annexin A2	P07355	ANXA2			Fluocinolone acetonide	DB00591	Small molecule	Corticosteroid to reduce skin inflammation and relieve itching
LDLR	Oxysterols receptor LXR-beta	P55055	NR1H2	6	1	Diacerein	DB11994	Small molecule	Treatment of osteoarthritis
LDLR	Oxysterols receptor LXR-alpha	Q13133	NR1H3	6	1	Diacerein	DB11994	Small molecule	Treatment of osteoarthritis
CHRNA4	DIANICLINE	agonist	TTD
CHRNA4	ALTINICLINE	agonist	ChemblInteractions
CHRNA4	TRIMETHAPHAN	antagonist	TTD
CHRNA4	OLEIC ACID	antagonist	TTD
CHRNA4	TEBANICLINE TOSYLATE	agonist	ChemblInteractions
CHRNA4	PENTOBARBITAL		TdgClinicalTrial|TEND
SH2B3	PAZOPANIB	inhibitor	DrugBank	23072642
SH2B3	RUXOLITINIB		CGI	22897847|22955920
LPA	AMINOCAPROIC ACID	other	DrugBank	17139284|17016423|15287725
LDLR	HALOPERIDOL		NCI	17052361
LDLR	COLESTIPOL HYDROCHLORIDE		NCI	2642754
LDLR	SOYBEAN OIL		NCI	2065036
LDLR	GLUCAGON		NCI	2552996
LDLR	PHOTOFRIN		DrugBank	7661580|2945739|7994588|1531856|1450993
LDLR	SODIUM BUTYRATE		NCI	16188956
LDLR	ANTIBIOTIC		NCI	9470171
LDLR	ATENOLOL		PharmGKB|NCI	15453913
LDLR	ZIDOVUDINE		NCI	8211145
LDLR	TETRACYCLINE		NCI	9470171
LDLR	TRIBUTYRIN		NCI	16188956
LDLR	EPOETIN ALFA		NCI	9249773
LDLR	RETINOL		NCI	2920014
LDLR	VERAPAMIL		NCI	7683421
LDLR	CORTICOTROPIN		NCI	11956163
LDLR	GEMFIBROZIL		NCI	9409246
LDLR	CHOLESTYRAMINE		NCI	2110363
LDLR	HEPARIN CALCIUM		NCI	17322644
LDLR	ACETYLCYSTEINE		NCI	12031897
APOE	CERIVASTATIN		PharmGKB
APOE	TROGLITAZONE		NCI	15057551
APOE	PREDNISONE		NCI	3185288
APOE	TRETINOIN		NCI	3468509
APOE	GANCICLOVIR		NCI	16322528
APOE	TRIAMCINOLONE		NCI	9150415
APOE	LUTEIN		NCI	11413081
APOE	ALBUMIN HUMAN		DrugBank	17141733|16554356|12887764|12860569|17553935
APOE	STAUROSPORINE		NCI	11948667
APOE	GINKGO		NCI	12684092
APOE	BUTHIONINE SULFOXIMINE		NCI	12615656
APOE	IRBESARTAN		NCI	12827021
APOE	VITAMIN E		NCI	12076219
APOE	RITONAVIR		PharmGKB
APOE	SIMVASTATIN		PharmGKB
APOE	LORAZEPAM		NCI	15699298
APOE	SOYBEAN OIL		NCI	3021887
APOE	GONADOTROPIN, CHORIONIC		NCI	1709885
IGF2R	CHEMBL402001		DrugBank	10592235|17139284|17016423
IL6R	TOCILIZUMAB	antibody|inhibitor	MyCancerGenome|TdgClinicalTrial|GuideToPharmacologyInteractions|ChemblInteractions|TEND|DrugBank|TTD	16899109
IL6R	OPRELVEKIN	agonist	GuideToPharmacologyInteractions
IL6R	VOBARILIZUMAB	antibody	GuideToPharmacologyInteractions
IL6R	SA237	antagonist	ChemblInteractions
IL6R	SARILUMAB	antagonist	ChemblInteractions|TTD
IL6R	THALIDOMIDE		NCI	12515619
IL6R	FLUOROURACIL		NCI	8888499
IL6R	SIRUKUMAB		TdgClinicalTrial
