# Supplementary material for: A trans‐omic Mendelian randomization study of parental lifespan uncovers novel aging biology and therapeutic candidates for chronic diseases
Source: Aging Cell. 2021 Oct 27;20(11):e13497. doi: 10.1111/acel.13497 (PMC8590095; doi:10.1111/acel.13497)
Supplement: Supplementary file 12 — Table S12 [file ACEL-20-e13497-s006.xlsx]

## Sheet: Feuil1
Supplementary Table 12	Overview of medications associated with parental lifespan eGenes and eProteins from the Drug Gene Interaction database
Gene	Drug	Interaction Types	Sources	PMIDs
KCNK3	DOXAPRAM	inhibitor	DrugBank	7617294|17227289|1667613
KCNK3	HALOTHANE	binder|activator	GuideToPharmacologyInteractions|ChemblInteractions|DrugBank	20217349|20519544
KCNK3	ANANDAMIDE	channel blocker	GuideToPharmacologyInteractions
KCNK3	METHANANDAMIDE	channel blocker	GuideToPharmacologyInteractions
KCNK3	DOXAPRAM HYDROCHLORIDE	blocker	ChemblInteractions
KCNK3	SEVOFLURANE		ChemblInteractions
KCNK3	DESFLURANE		ChemblInteractions
KCNK3	ISOFLURANE		ChemblInteractions
KCNK3	ENFLURANE		ChemblInteractions
HTT	VALPROIC ACID	inhibitor	TTD
HTT	TRAZODONE HYDROCHLORIDE	inhibitor	ChemblInteractions
HTT	AMOXAPINE	inhibitor	ChemblInteractions
HTT	SIBUTRAMINE HYDROCHLORIDE	inhibitor	ChemblInteractions
HTT	VORTIOXETINE HYDROBROMIDE	inhibitor	ChemblInteractions
HTT	LEVOMILNACIPRAN HYDROCHLORIDE	inhibitor	ChemblInteractions
HTT	TEDATIOXETINE	inhibitor	ChemblInteractions
HTT	ITI-007 (CHEMBL3545044)	inhibitor	ChemblInteractions
HTT	LIAFENSINE	inhibitor	ChemblInteractions
HTT	DASOTRALINE	inhibitor	ChemblInteractions
HTT	PAROXETINE HYDROCHLORIDE	inhibitor	ChemblInteractions
HTT	ESCITALOPRAM OXALATE	inhibitor	ChemblInteractions
HTT	CLOMIPRAMINE HYDROCHLORIDE	inhibitor	ChemblInteractions
HTT	CITALOPRAM HYDROBROMIDE	inhibitor	ChemblInteractions
HTT	FLUVOXAMINE MALEATE	inhibitor	ChemblInteractions
HTT	SERTRALINE HYDROCHLORIDE	inhibitor	ChemblInteractions
HTT	PAROXETINE MESYLATE	inhibitor	ChemblInteractions
HTT	FLUOXETINE HYDROCHLORIDE	inhibitor	ChemblInteractions
HTT	VILAZODONE HYDROCHLORIDE	inhibitor	ChemblInteractions
HTT	DESVENLAFAXINE SUCCINATE	inhibitor	ChemblInteractions
HTT	DULOXETINE HYDROCHLORIDE	inhibitor	ChemblInteractions
HTT	IMIPRAMINE HYDROCHLORIDE	inhibitor	ChemblInteractions
HTT	IMIPRAMINE PAMOATE	inhibitor	ChemblInteractions
HTT	MILNACIPRAN HYDROCHLORIDE	inhibitor	ChemblInteractions
HTT	NEFAZODONE HYDROCHLORIDE	inhibitor	ChemblInteractions
HTT	PROTRIPTYLINE HYDROCHLORIDE	inhibitor	ChemblInteractions
HTT	FAXELADOL	inhibitor	ChemblInteractions
HTT	DESVENLAFAXINE	inhibitor	ChemblInteractions
HTT	DESVENLAFAXINE FUMARATE	inhibitor	ChemblInteractions
HTT	VENLAFAXINE HYDROCHLORIDE	inhibitor	ChemblInteractions
HTT	AMITRIPTYLINE HYDROCHLORIDE	inhibitor	ChemblInteractions
HTT	NORTRIPTYLINE HYDROCHLORIDE	inhibitor	ChemblInteractions
HTT	METHAMPHETAMINE HYDROCHLORIDE	inhibitor	ChemblInteractions
HTT	MAZINDOL	inhibitor	ChemblInteractions
HTT	GSK163090	antagonist	ChemblInteractions
HTT	CHLORPHENTERMINE HYDROCHLORIDE		ChemblInteractions
NRG1	PHORBOL MYRISTATE ACETATE		NCI	11679632
NRG1	NICOTINE		NCI	18784291
NRG1	BUPIVACAINE		NCI	17294200
NRG1	WORTMANNIN		NCI	10559227
NRG1	ASPIRIN		NCI	10921413
NRG1	DACTINOMYCIN		NCI	10383144
NRG1	PROGESTERONE		NCI	12529413
NRG1	CHEMBL29197		NCI	9096655
NRG1	CETUXIMAB		CIViC	21900593
NRG1	MYCOPHENOLIC ACID		NCI	10597237
NRG1	Patritumab		CIViC	26137564
NRG1	CARBOPLATIN		CIViC	23390248
NRG1	CHEMBL411250		NCI	11956101
NRG1	GENISTEIN		NCI	17539658
NRG1	VINCRISTINE		NCI	17999741
NRG1	AFATINIB		CGI
NRG1	DEXAMETHASONE		NCI	7599067
NRG1	ISOPROTERENOL		NCI	14732742
NRG1	BEVACIZUMAB		NCI	16138928
NRG1	GEMCITABINE		CIViC	23390248
NRG1	COLCHICINE		NCI	7666195
NRG1	CHEMBL35482		NCI	18349105
NRG1	TAMOXIFEN		NCI	18283314
NRG1	PACLITAXEL		CIViC	23390248
NRG1	CYTARABINE		NCI	2676043
NRG1	ETHYL NITROSOUREA		NCI	12838503
NRG1	LAPATINIB		CGI|CIViC	25691057|21840482
NRG1	AV-203		CIViC	25542901
RAD52	HYDROCHLOROTHIAZIDE		PharmGKB
CHRNA5	MAPROTILINE	antagonist	GuideToPharmacologyInteractions
CHRNA5	POZANICLINE	partial agonist	ChemblInteractions
CHRNA3	LEVAMISOLE	agonist	DrugBank	17314321|19668355|17629760|15280391|10592235|17139284|17016423
CHRNA3	PENTOLINIUM	antagonist	DrugBank	7761270
CHRNA3	LEVOMETHADYL ACETATE	antagonist	DrugBank	11561100
CHRNA3	VARENICLINE	partial agonist	TdgClinicalTrial|DrugBank	16766716
CHRNA3	CYTISINE	agonist	DrugBank	25517706|11553677
CHRNA3	TC-6499	agonist	ChemblInteractions
CHRNA3	LARAZOTIDE ACETATE	partial agonist	ChemblInteractions
CHRNA3	TRIMETHAPHAN CAMSYLATE	antagonist	ChemblInteractions
CHRNA3	PENTOLINIUM TARTRATE	antagonist	ChemblInteractions
CHRNA3	ASM-024	antagonist	ChemblInteractions
CHRNA3	MECAMYLAMINE HYDROCHLORIDE		ChemblInteractions
FURIN	CHEMBL566340	inhibitor	GuideToPharmacologyInteractions
FURIN	DECANOIC ACID		DrugBank	10592235
FURIN	PIRFENIDONE		DrugBank	17234158
HP	ESTRADIOL		NCI	2078644
HP	STREPTOZOTOCIN		NCI	16713232
HP	PYRIDOXINE		NCI	6935482
CHRNA4	NICOTINE POLACRILEX	agonist	ChemblInteractions
CHRNA4	BUTABARBITAL	antagonist	TdgClinicalTrial|TEND|DrugBank	11264449|16248797|10487207
CHRNA4	BUTALBITAL	antagonist	TdgClinicalTrial|TEND|DrugBank	11264449|16248797|10487207
CHRNA4	TALBUTAL	antagonist	TdgClinicalTrial|TEND|DrugBank	11264449|16248797|10487207
CHRNA4	SECOBARBITAL	antagonist	TdgClinicalTrial|TEND|DrugBank	11264449|16248797|10487207
CHRNA4	METHARBITAL	antagonist	TdgClinicalTrial|TEND|DrugBank	11264449|16248797|10487207
CHRNA4	THIOPENTAL	antagonist	TdgClinicalTrial|TEND|DrugBank	11264449|16248797|10487207
CHRNA4	PRIMIDONE	antagonist	TdgClinicalTrial|TEND|DrugBank	11264449|16248797|10487207
CHRNA4	MEPHOBARBITAL	antagonist	DrugBank	11264449|16248797|10487207
CHRNA4	PHENOBARBITAL	antagonist	TdgClinicalTrial|TEND|DrugBank	11264449|16248797|10487207
CHRNA4	VARENICLINE	partial agonist|agonist	TdgClinicalTrial|GuideToPharmacologyInteractions|TEND|DrugBank|TTD	17692720|17573127|11752352|17626178|18288085
CHRNA4	AMOBARBITAL	antagonist	DrugBank	11264449|16248797|10487207
CHRNA4	APROBARBITAL	antagonist	DrugBank	11264449|16248797|10487207
CHRNA4	BUTETHAL	antagonist	TdgClinicalTrial|TEND|DrugBank	11264449|16248797|10487207
CHRNA4	HEPTABARBITAL	antagonist	DrugBank	11264449|16248797|10487207
CHRNA4	HEXOBARBITAL	antagonist	TdgClinicalTrial|TEND|DrugBank	11264449|16248797|10487207
CHRNA4	BARBITAL	antagonist	DrugBank	11264449|16248797|10487207
CHRNA4	CYTISINE	agonist	DrugBank	25517706|11553677
CHRNA4	RIVANICLINE	agonist	TdgClinicalTrial|GuideToPharmacologyInteractions
CHRNA4	EPIBATIDINE	agonist	GuideToPharmacologyInteractions
CHRNA4	CHEMBL1876219	agonist	GuideToPharmacologyInteractions
CHRNA4	CHEMBL3103988	allosteric modulator	GuideToPharmacologyInteractions
CHRNA4	ATRACURIUM	antagonist	GuideToPharmacologyInteractions|TTD
CHRNA4	CHEMBL490153	channel blocker	GuideToPharmacologyInteractions
CHRNA4	HEXAMETHONIUM	channel blocker	GuideToPharmacologyInteractions
CHRNA4	CHEMBL407217	channel blocker	GuideToPharmacologyInteractions
CHRNA4	TC-2216	antagonist	ChemblInteractions
CHRNA4	ABT-560	modulator	ChemblInteractions
CHRNA4	ISPRONICLINE	partial agonist|agonist	TdgClinicalTrial|ChemblInteractions|TTD
CHRNA4	POZANICLINE	partial agonist	TdgClinicalTrial|ChemblInteractions|DrugBank
CHRNA4	SOFINICLINE	agonist	ChemblInteractions|TTD
CHRNA4	TC-6499	agonist	TdgClinicalTrial|ChemblInteractions
CHRNA4	AZD1446	agonist	ChemblInteractions|TTD
CHRNA4	CP-601927	partial agonist	ChemblInteractions
CHRNA4	DEXMECAMYLAMINE	antagonist	ChemblInteractions
CHRNA4	NICOTINE	agonist|antagonist	TdgClinicalTrial|ChemblInteractions|TEND|TTD
CHRNA4	VARENICLINE TARTRATE	agonist	ChemblInteractions
CHRNA4	BENZTROPINE MESYLATE	antagonist	TTD
CHRNA4	PENTOLINIUM	antagonist	TTD
CHRNA4	AZD0328	agonist	TTD
CHRNA4	BRADANICLINE	agonist	TTD
CHRNA4	CHEMBL1201135	agonist	TTD
CHRNA4	DEXEFAROXAN	agonist	TTD
CHRNA4	MECAMYLAMINE (CHEMBL267936)	antagonist	TTD
CHRNA4	DIANICLINE	agonist	TTD
CHRNA4	ALTINICLINE	agonist	ChemblInteractions
CHRNA4	TRIMETHAPHAN	antagonist	TTD
CHRNA4	OLEIC ACID	antagonist	TTD
CHRNA4	TEBANICLINE TOSYLATE	agonist	ChemblInteractions
CHRNA4	PENTOBARBITAL		TdgClinicalTrial|TEND
SH2B3	PAZOPANIB	inhibitor	DrugBank	23072642
SH2B3	RUXOLITINIB		CGI	22897847|22955920
LPA	AMINOCAPROIC ACID	other	DrugBank	17139284|17016423|15287725
LDLR	HALOPERIDOL		NCI	17052361
LDLR	COLESTIPOL HYDROCHLORIDE		NCI	2642754
LDLR	SOYBEAN OIL		NCI	2065036
LDLR	GLUCAGON		NCI	2552996
LDLR	PHOTOFRIN		DrugBank	7661580|2945739|7994588|1531856|1450993
LDLR	SODIUM BUTYRATE		NCI	16188956
LDLR	ANTIBIOTIC		NCI	9470171
LDLR	ATENOLOL		PharmGKB|NCI	15453913
LDLR	ZIDOVUDINE		NCI	8211145
LDLR	TETRACYCLINE		NCI	9470171
LDLR	TRIBUTYRIN		NCI	16188956
LDLR	EPOETIN ALFA		NCI	9249773
LDLR	RETINOL		NCI	2920014
LDLR	VERAPAMIL		NCI	7683421
LDLR	CORTICOTROPIN		NCI	11956163
LDLR	GEMFIBROZIL		NCI	9409246
LDLR	CHOLESTYRAMINE		NCI	2110363
LDLR	HEPARIN CALCIUM		NCI	17322644
LDLR	ACETYLCYSTEINE		NCI	12031897
APOE	CERIVASTATIN		PharmGKB
APOE	TROGLITAZONE		NCI	15057551
APOE	PREDNISONE		NCI	3185288
APOE	TRETINOIN		NCI	3468509
APOE	GANCICLOVIR		NCI	16322528
APOE	TRIAMCINOLONE		NCI	9150415
APOE	LUTEIN		NCI	11413081
APOE	ALBUMIN HUMAN		DrugBank	17141733|16554356|12887764|12860569|17553935
APOE	STAUROSPORINE		NCI	11948667
APOE	GINKGO		NCI	12684092
APOE	BUTHIONINE SULFOXIMINE		NCI	12615656
APOE	IRBESARTAN		NCI	12827021
APOE	VITAMIN E		NCI	12076219
APOE	RITONAVIR		PharmGKB
APOE	SIMVASTATIN		PharmGKB
APOE	LORAZEPAM		NCI	15699298
APOE	SOYBEAN OIL		NCI	3021887
APOE	GONADOTROPIN, CHORIONIC		NCI	1709885
IGF2R	CHEMBL402001		DrugBank	10592235|17139284|17016423
IL6R	TOCILIZUMAB	antibody|inhibitor	MyCancerGenome|TdgClinicalTrial|GuideToPharmacologyInteractions|ChemblInteractions|TEND|DrugBank|TTD	16899109
IL6R	OPRELVEKIN	agonist	GuideToPharmacologyInteractions
IL6R	VOBARILIZUMAB	antibody	GuideToPharmacologyInteractions
IL6R	SA237	antagonist	ChemblInteractions
IL6R	SARILUMAB	antagonist	ChemblInteractions|TTD
IL6R	THALIDOMIDE		NCI	12515619
IL6R	FLUOROURACIL		NCI	8888499
IL6R	SIRUKUMAB		TdgClinicalTrial
