# Supplementary material for: A trans‐omic Mendelian randomization study of parental lifespan uncovers novel aging biology and therapeutic candidates for chronic diseases
Source: Aging Cell. 2021 Oct 27;20(11):e13497. doi: 10.1111/acel.13497 (PMC8590095; doi:10.1111/acel.13497)
Supplement: Supplementary file 13 — Table S13 [file ACEL-20-e13497-s003.xlsx]

## Sheet: Feuil1
Supplementary Table 13	Disease-related traits associated with variation at the PCSK9 locus influencing low-density lipoprotein cholesterol levels in the phenome-wide Mendelian randomization study in FinnGen after correction for multiple testing
Exposure	Outcome	Category	Beta	Standard Error	P-value	N SNPs IV	Cases	Controls	MR Method
LDL-C (PCSK9)	Disorders of lipoprotein metabolism and other lipidaemias	Endocrine, nutritional and metabolic diseases	1.04	0.097	1.30E-26	11	8852	122763	Inverse variance weighted
LDL-C (PCSK9)	Metabolic disorders	Endocrine, nutritional and metabolic diseases	0.61	0.06	1.90E-22	11	12875	122763	Inverse variance weighted
LDL-C (PCSK9)	Pure hypercholesterolaemia	Endocrine, nutritional and metabolic diseases	0.99	0.1	3.13E-22	11	5503	122763	Inverse variance weighted
LDL-C (PCSK9)	Statin medication	Other	1.5	0.16	4.63E-20	11	42193	93445	Inverse variance weighted
LDL-C (PCSK9)	Hyperlipidaemia, other/unspecified	Endocrine, nutritional and metabolic diseases	0.99	0.12	1.50E-15	11	2869	122763	Inverse variance weighted
LDL-C (PCSK9)	Major coronary heart disease event	Circulatory system	0.61	0.08	5.05E-15	11	13753	121885	Inverse variance weighted
LDL-C (PCSK9)	Coronary revascularization (ANGIO or CABG)	Circulatory system	0.78	0.11	2.19E-12	11	8151	115774	Inverse variance weighted
LDL-C (PCSK9)	Coronary artery bypass grafting	Circulatory system	0.97	0.14	1.68E-11	11	3669	127487	Inverse variance weighted
LDL-C (PCSK9)	Disorder of lipoprotein metabolism, unspecified	Endocrine, nutritional and metabolic diseases	1.27	0.19	3.65E-11	11	1124	122763	Inverse variance weighted
LDL-C (PCSK9)	Myocardial infarction	Circulatory system	0.79	0.12	6.02E-11	11	8234	115774	Inverse variance weighted
LDL-C (PCSK9)	Major coronary heart disease event excluding revascularizations	Circulatory system	0.58	0.09	1.08E-10	11	11429	121855	Inverse variance weighted
LDL-C (PCSK9)	Myocardial infarction, strict	Circulatory system	0.81	0.13	1.36E-10	11	7958	115774	Inverse variance weighted
LDL-C (PCSK9)	Coronary angiopasty	Circulatory system	0.63	0.1	1.56E-10	11	5464	127487	Inverse variance weighted
LDL-C (PCSK9)	Coronary atherosclerosis	Circulatory system	0.54	0.09	7.52E-10	11	14972	115774	Inverse variance weighted
LDL-C (PCSK9)	Ischaemic heart disease, wide definition	Circulatory system	0.51	0.08	1.01E-09	11	20283	115355	Inverse variance weighted
LDL-C (PCSK9)	Ischemic heart diseases	Circulatory system	0.48	0.08	1.10E-09	11	19864	115774	Inverse variance weighted
LDL-C (PCSK9)	Hard cardiovascular diseases	Circulatory system	0.38	0.06	1.50E-09	11	18671	116967	Inverse variance weighted
LDL-C (PCSK9)	Angina pectoris	Circulatory system	0.45	0.08	2.40E-08	11	12131	115774	Inverse variance weighted
LDL-C (PCSK9)	Unspecified dementia	Mental and behavioural disorders	-0.85	0.19	6.35E-06	11	1208	129771	Inverse variance weighted
LDL-C (PCSK9)	Other arthritis (FG)	Other	0.5	0.11	9.24E-06	11	2826	108694	Inverse variance weighted
LDL-C (PCSK9)	Undefined dementia	Mental and behavioural disorders	-0.82	0.19	9.44E-06	11	1208	132328	Inverse variance weighted
LDL-C (PCSK9)	Organic, including symptomatic, mental disorders	Mental and behavioural disorders	-0.36	0.08	2.44E-05	11	5867	129771	Inverse variance weighted
LDL-C (PCSK9)	Disorders of psychological developtment	Mental and behavioural disorders	-0.88	0.21	2.99E-05	11	846	134792	Inverse variance weighted
LDL-C (PCSK9)	Dementia	Mental and behavioural disorders	-0.42	0.1	3.31E-05	11	4742	129771	Inverse variance weighted
LDL-C (PCSK9)	Psoriasis	Skin and subcutaneous tissue	0.51	0.12	4.13E-05	11	2600	131784	Inverse variance weighted
LDL-C (PCSK9)	Benign neoplasm of breast (other cancers excluded from controls)	Other	-0.69	0.17	4.88E-05	11	1348	67040	Inverse variance weighted
LDL-C (PCSK9)	Benign neoplasm of breast	Other	-0.67	0.17	6.20E-05	11	1348	75040	Inverse variance weighted
