# Supplementary material for: A trans‐omic Mendelian randomization study of parental lifespan uncovers novel aging biology and therapeutic candidates for chronic diseases
Source: Aging Cell. 2021 Oct 27;20(11):e13497. doi: 10.1111/acel.13497 (PMC8590095; doi:10.1111/acel.13497)
Supplement: Supplementary file 14 — Table S14 [file ACEL-20-e13497-s014.xlsx]

## Sheet: Feuil1
Supplementary Table 14	Parental lifespan eGene-trait associations in PhenomeXcan
Phenotype	Source	gene_name	gene_band	pvalue	rcp	best_sign	consensus_sign	n_tissues	n_indep
Lifetime number of sexual partners	UK Biobank	LRP8	1p32.3	1.71e-8	0.652	+	+	38	9
Sensitivity / hurt feelings	UK Biobank	LRP8	1p32.3	0.00000153	0.252	+	+	38	9
Non-cancer illness code, self-reported: high cholesterol	UK Biobank	CELSR2	1p13.3	2.61e-83	0.831	-	+	45	7
Medication for cholesterol, blood pressure or diabetes: Cholesterol lowering medication	UK Biobank	CELSR2	1p13.3	5.62e-56	0.938	-	+	45	7
Treatment/medication code: atorvastatin (20003_1141146234)	UK Biobank	CELSR2	1p13.3	4.44e-29	0.763	-	+	45	7
Treatment/medication code: simvastatin (20003_1140861958)	UK Biobank	CELSR2	1p13.3	5.32e-29	0.924	-	+	45	7
Medication for cholesterol, blood pressure, diabetes, or take exogenous hormones: Cholesterol lowering medication	UK Biobank	CELSR2	1p13.3	1.50e-28	0.910	-	+	45	7
Medication for cholesterol, blood pressure or diabetes: None of the above	UK Biobank	CELSR2	1p13.3	3.56e-20	0.896	+	-	45	7
LDL Cholesterol NMR	MAGNETIC	CELSR2	1p13.3	2.15e-18	0.871	-	+	45	7
Ischaemic heart disease, wide definition	UK Biobank	CELSR2	1p13.3	3.48e-18	0.734	+	-	45	7
Coronary atherosclerosis	UK Biobank	CELSR2	1p13.3	1.45e-17	0.707	+	-	45	7
Triglycerides NMR	MAGNETIC	CELSR2	1p13.3	3.36e-17	0.957	-	+	45	7
Diagnoses - main ICD10: I25 Chronic ischaemic heart disease	UK Biobank	CELSR2	1p13.3	7.86e-17	0.624	+	-	45	7
Coronary Artery Disease	CARDIoGRAM_C4D	CELSR2	1p13.3	1.33e-14	0.983	-	-	45	7
Non-butter spread type details: Flora Pro-Active or Benecol	UK Biobank	CELSR2	1p13.3	3.21e-11	0.973	-	-	45	7
Treatment/medication code: ezetimibe (20003_1141192736)	UK Biobank	CELSR2	1p13.3	2.29e-9	0.885	-	-	45	7
Major coronary heart disease event	UK Biobank	CELSR2	1p13.3	2.62e-9	0.872	-	-	45	7
Major coronary heart disease event excluding revascularizations	UK Biobank	CELSR2	1p13.3	2.62e-9	0.872	-	-	45	7
Treatment/medication code: aspirin (20003_1140868226)	UK Biobank	CELSR2	1p13.3	7.77e-9	0.934	-	-	45	7
Non-cancer illness code, self-reported: angina	UK Biobank	CELSR2	1p13.3	9.32e-9	0.931	+	-	45	7
Medication for pain relief, constipation, heartburn: Aspirin	UK Biobank	CELSR2	1p13.3	1.39e-8	0.916	-	-	45	7
Treatment/medication code: lipitor 10mg tablet (20003_1141146138)	UK Biobank	CELSR2	1p13.3	4.31e-8	0.942	-	-	45	7
Vascular/heart problems diagnosed by doctor: Angina	UK Biobank	CELSR2	1p13.3	9.39e-8	0.928	-	-	45	7
Illnesses of father: Heart disease	UK Biobank	CELSR2	1p13.3	1.09e-7	0.745	-	-	45	7
Myocardial infarction	UK Biobank	CELSR2	1p13.3	2.46e-7	0.870	-	-	45	7
Myocardial infarction, strict	UK Biobank	CELSR2	1p13.3	2.46e-7	0.870	-	-	45	7
Treatment/medication code: rosuvastatin (20003_1141192410)	UK Biobank	CELSR2	1p13.3	4.66e-7	0.958	-	-	45	7
Diagnoses - main ICD10: I21 Acute myocardial infarction	UK Biobank	CELSR2	1p13.3	0.00000109	0.905	-	-	45	7
Diagnoses - main ICD10: I20 Angina pectoris	UK Biobank	CELSR2	1p13.3	0.00000243	0.881	-	-	45	7
Number of treatments/medications taken	UK Biobank	CELSR2	1p13.3	0.00000643	0.840	-	-	45	7
Non-cancer illness code, self-reported: heart attack/myocardial infarction	UK Biobank	CELSR2	1p13.3	0.00000835	0.849	-	-	45	7
Non-cancer illness code, self-reported: high cholesterol	UK Biobank	PSRC1	1p13.3	2.74e-90	0.992	-	-	47	4
Medication for cholesterol, blood pressure or diabetes: Cholesterol lowering medication	UK Biobank	PSRC1	1p13.3	4.86e-65	0.988	-	-	47	4
Treatment/medication code: simvastatin (20003_1140861958)	UK Biobank	PSRC1	1p13.3	4.43e-39	0.989	-	-	47	4
Medication for cholesterol, blood pressure, diabetes, or take exogenous hormones: Cholesterol lowering medication	UK Biobank	PSRC1	1p13.3	5.85e-35	0.977	-	-	47	4
Treatment/medication code: atorvastatin (20003_1141146234)	UK Biobank	PSRC1	1p13.3	1.56e-29	0.940	-	-	47	4
Medication for cholesterol, blood pressure or diabetes: None of the above	UK Biobank	PSRC1	1p13.3	7.42e-24	0.985	+	+	47	4
LDL Cholesterol NMR	MAGNETIC	PSRC1	1p13.3	1.42e-22	0.811	-	-	47	4
Coronary atherosclerosis	UK Biobank	PSRC1	1p13.3	1.29e-21	0.937	-	-	47	4
Triglycerides NMR	MAGNETIC	PSRC1	1p13.3	5.15e-21	0.936	-	-	47	4
Diagnoses - main ICD10: I25 Chronic ischaemic heart disease	UK Biobank	PSRC1	1p13.3	1.21e-20	0.925	-	-	47	4
Ischaemic heart disease, wide definition	UK Biobank	PSRC1	1p13.3	3.04e-20	0.940	-	-	47	4
Coronary Artery Disease	CARDIoGRAM_C4D	PSRC1	1p13.3	1.26e-16	0.968	-	-	47	4
Impedance of leg (left)	UK Biobank	PSRC1	1p13.3	1.38e-12	0.0894	+	+	47	4
Non-cancer illness code, self-reported: angina	UK Biobank	PSRC1	1p13.3	1.67e-12	0.958	-	-	47	4
Treatment/medication code: ezetimibe (20003_1141192736)	UK Biobank	PSRC1	1p13.3	5.36e-12	0.934	-	-	47	4
Vascular/heart problems diagnosed by doctor: Angina	UK Biobank	PSRC1	1p13.3	2.66e-11	0.954	-	-	47	4
Treatment/medication code: aspirin (20003_1140868226)	UK Biobank	PSRC1	1p13.3	2.70e-11	0.949	-	-	47	4
Medication for pain relief, constipation, heartburn: Aspirin	UK Biobank	PSRC1	1p13.3	3.74e-11	0.938	-	-	47	4
Impedance of leg (right)	UK Biobank	PSRC1	1p13.3	3.98e-11	0.138	+	+	47	4
Illnesses of father: Heart disease	UK Biobank	PSRC1	1p13.3	6.07e-11	0.914	-	-	47	4
Major coronary heart disease event	UK Biobank	PSRC1	1p13.3	2.14e-10	0.964	-	-	47	4
Major coronary heart disease event excluding revascularizations	UK Biobank	PSRC1	1p13.3	2.14e-10	0.964	-	-	47	4
Non-butter spread type details: Flora Pro-Active or Benecol	UK Biobank	PSRC1	1p13.3	4.75e-10	0.953	-	-	47	4
Impedance of whole body	UK Biobank	PSRC1	1p13.3	5.33e-10	0.118	+	+	47	4
Non-cancer illness code, self-reported: heart attack/myocardial infarction	UK Biobank	PSRC1	1p13.3	1.76e-9	0.955	-	-	47	4
Vascular/heart problems diagnosed by doctor: Heart attack	UK Biobank	PSRC1	1p13.3	3.54e-9	0.953	-	-	47	4
Trunk predicted mass	UK Biobank	PSRC1	1p13.3	8.22e-9	0.263	+	+	47	4
Number of treatments/medications taken	UK Biobank	PSRC1	1p13.3	9.44e-9	0.940	-	-	47	4
Trunk fat-free mass	UK Biobank	PSRC1	1p13.3	1.13e-8	0.308	+	+	47	4
Impedance of arm (right)	UK Biobank	PSRC1	1p13.3	1.26e-8	0.155	+	+	47	4
Time spent using computer	UK Biobank	PSRC1	1p13.3	1.31e-8	0.0493	-	-	47	4
Whole body fat-free mass	UK Biobank	PSRC1	1p13.3	2.12e-8	0.0570	+	+	47	4
Treatment/medication code: lipitor 10mg tablet (20003_1141146138)	UK Biobank	PSRC1	1p13.3	2.54e-8	0.933	-	-	47	4
Standing height	UK Biobank	PSRC1	1p13.3	2.95e-8	0.881	+	+	47	4
Mean sphered cell volume	UK Biobank	PSRC1	1p13.3	4.07e-8	0.961	+	+	47	4
Whole body water mass	UK Biobank	PSRC1	1p13.3	4.74e-8	0.0774	+	+	47	4
Arm fat-free mass (right)	UK Biobank	PSRC1	1p13.3	1.03e-7	0.211	+	+	47	4
Myocardial infarction	UK Biobank	PSRC1	1p13.3	1.66e-7	0.948	-	-	47	4
Myocardial infarction, strict	UK Biobank	PSRC1	1p13.3	1.66e-7	0.948	-	-	47	4
CH2DB NMR	MAGNETIC	PSRC1	1p13.3	1.80e-7		+	+	47	4
Diseases of the circulatory system	UK Biobank	PSRC1	1p13.3	1.83e-7	0.954	-	-	47	4
Arm predicted mass (right)	UK Biobank	PSRC1	1p13.3	2.41e-7	0.228	+	+	47	4
Height	GIANT	PSRC1	1p13.3	2.46e-7	0.848	+	+	47	4
Leg fat-free mass (right)	UK Biobank	PSRC1	1p13.3	3.75e-7	0.00	+	+	47	4
Leg predicted mass (right)	UK Biobank	PSRC1	1p13.3	4.76e-7	0.00	+	+	47	4
Diagnoses - main ICD10: I21 Acute myocardial infarction	UK Biobank	PSRC1	1p13.3	4.88e-7	0.959	-	-	47	4
Basal metabolic rate	UK Biobank	PSRC1	1p13.3	5.17e-7	0.000271	+	+	47	4
Diagnoses - main ICD10: I20 Angina pectoris	UK Biobank	PSRC1	1p13.3	6.46e-7	0.924	-	-	47	4
Medication for cholesterol, blood pressure, diabetes, or take exogenous hormones: None of the above	UK Biobank	PSRC1	1p13.3	6.64e-7	0.915	+	+	47	4
Impedance of arm (left)	UK Biobank	PSRC1	1p13.3	7.51e-7	0.162	+	+	47	4
Treatment/medication code: rosuvastatin (20003_1141192410)	UK Biobank	PSRC1	1p13.3	9.25e-7	0.877	-	-	47	4
Mean corpuscular volume	UK Biobank	PSRC1	1p13.3	0.00000171	1.01	+	+	47	4
Fluid intelligence score	UK Biobank	PSRC1	1p13.3	0.00000189	0.657	-	-	47	4
Leg predicted mass (left)	UK Biobank	PSRC1	1p13.3	0.00000190	0.00	+	+	47	4
Arm predicted mass (left)	UK Biobank	PSRC1	1p13.3	0.00000194	0.186	+	+	47	4
Leg fat-free mass (left)	UK Biobank	PSRC1	1p13.3	0.00000197	0.00	+	+	47	4
Arm fat-free mass (left)	UK Biobank	PSRC1	1p13.3	0.00000353	0.159	+	+	47	4
Comparative body size at age 10	UK Biobank	PSRC1	1p13.3	0.00000596	0.00	-	-	47	4
Non-cancer illness code, self-reported: high cholesterol	UK Biobank	SORT1	1p13.3	1.05e-71	0.999	-	-	35	4
Medication for cholesterol, blood pressure or diabetes: Cholesterol lowering medication	UK Biobank	SORT1	1p13.3	2.82e-52	0.995	-	-	35	4
Treatment/medication code: simvastatin (20003_1140861958)	UK Biobank	SORT1	1p13.3	1.90e-29	0.996	-	-	35	4
Medication for cholesterol, blood pressure, diabetes, or take exogenous hormones: Cholesterol lowering medication	UK Biobank	SORT1	1p13.3	7.69e-26	0.984	-	-	35	4
Treatment/medication code: atorvastatin (20003_1141146234)	UK Biobank	SORT1	1p13.3	4.42e-22	0.905	-	-	35	4
Medication for cholesterol, blood pressure or diabetes: None of the above	UK Biobank	SORT1	1p13.3	2.57e-20	0.991	+	+	35	4
Impedance of leg (left)	UK Biobank	SORT1	1p13.3	1.43e-17	0.155	-	+	35	4
Ischaemic heart disease, wide definition	UK Biobank	SORT1	1p13.3	3.33e-17	0.916	-	-	35	4
Coronary atherosclerosis	UK Biobank	SORT1	1p13.3	4.69e-16	0.831	-	-	35	4
Impedance of leg (right)	UK Biobank	SORT1	1p13.3	6.19e-16	0.230	-	+	35	4
Diagnoses - main ICD10: I25 Chronic ischaemic heart disease	UK Biobank	SORT1	1p13.3	1.05e-15	0.759	-	-	35	4
LDL Cholesterol NMR	MAGNETIC	SORT1	1p13.3	2.25e-14	0.874	-		35	4
Impedance of whole body	UK Biobank	SORT1	1p13.3	1.13e-13	0.248	-	+	35	4
Coronary Artery Disease	CARDIoGRAM_C4D	SORT1	1p13.3	4.03e-13	0.952	-	-	35	4
Triglycerides NMR	MAGNETIC	SORT1	1p13.3	6.35e-13	0.958	-		35	4
Non-cancer illness code, self-reported: angina	UK Biobank	SORT1	1p13.3	5.63e-11	0.960	-	-	35	4
Impedance of arm (right)	UK Biobank	SORT1	1p13.3	1.48e-10	0.234	+	+	35	4
Leg fat-free mass (right)	UK Biobank	SORT1	1p13.3	6.55e-10	0.00	+	-	35	4
Leg predicted mass (right)	UK Biobank	SORT1	1p13.3	7.31e-10	0.00	+	-	35	4
Time spent using computer	UK Biobank	SORT1	1p13.3	9.88e-10	0.132	+	-	35	4
Whole body water mass	UK Biobank	SORT1	1p13.3	1.23e-9	0.114	+	-	35	4
Whole body fat-free mass	UK Biobank	SORT1	1p13.3	1.24e-9	0.0852	+	-	35	4
Vascular/heart problems diagnosed by doctor: Angina	UK Biobank	SORT1	1p13.3	1.25e-9	0.953	-	-	35	4
Trunk predicted mass	UK Biobank	SORT1	1p13.3	1.93e-9	0.318	+	-	35	4
Illnesses of father: Heart disease	UK Biobank	SORT1	1p13.3	2.74e-9	0.733	-	-	35	4
Trunk fat-free mass	UK Biobank	SORT1	1p13.3	3.35e-9	0.313	+	-	35	4
Arm fat-free mass (right)	UK Biobank	SORT1	1p13.3	5.11e-9	0.269	+	-	35	4
Leg predicted mass (left)	UK Biobank	SORT1	1p13.3	8.10e-9	0.00	+	-	35	4
Impedance of arm (left)	UK Biobank	SORT1	1p13.3	8.14e-9	0.260	+	+	35	4
Treatment/medication code: aspirin (20003_1140868226)	UK Biobank	SORT1	1p13.3	8.97e-9	0.956	-	-	35	4
Leg fat-free mass (left)	UK Biobank	SORT1	1p13.3	9.02e-9	0.00	+	-	35	4
Arm predicted mass (right)	UK Biobank	SORT1	1p13.3	1.11e-8	0.276	+	-	35	4
Treatment/medication code: lipitor 10mg tablet (20003_1141146138)	UK Biobank	SORT1	1p13.3	1.21e-8	0.939	-	-	35	4
Basal metabolic rate	UK Biobank	SORT1	1p13.3	1.55e-8	0.000371	+	-	35	4
Treatment/medication code: ezetimibe (20003_1141192736)	UK Biobank	SORT1	1p13.3	1.66e-8	0.941	-	-	35	4
Medication for pain relief, constipation, heartburn: Aspirin	UK Biobank	SORT1	1p13.3	1.73e-8	0.944	-	-	35	4
Major coronary heart disease event	UK Biobank	SORT1	1p13.3	2.13e-8	0.941	-	-	35	4
Major coronary heart disease event excluding revascularizations	UK Biobank	SORT1	1p13.3	2.13e-8	0.941	-	-	35	4
Non-butter spread type details: Flora Pro-Active or Benecol	UK Biobank	SORT1	1p13.3	2.28e-8	0.959	-	-	35	4
Treatment/medication code: rosuvastatin (20003_1141192410)	UK Biobank	SORT1	1p13.3	4.85e-8	0.958	-	-	35	4
Qualifications: College or University degree	UK Biobank	SORT1	1p13.3	2.07e-7	0.0987	+	-	35	4
Arm predicted mass (left)	UK Biobank	SORT1	1p13.3	3.14e-7	0.235	+	-	35	4
Arm fat-free mass (left)	UK Biobank	SORT1	1p13.3	4.11e-7	0.212	+	-	35	4
Diagnoses - main ICD10: I20 Angina pectoris	UK Biobank	SORT1	1p13.3	4.15e-7	0.908	-		35	4
Diseases of the circulatory system	UK Biobank	SORT1	1p13.3	4.18e-7	0.931	-		35	4
Time spent watching television (TV)	UK Biobank	SORT1	1p13.3	4.82e-7	0.160	-	+	35	4
Job involves heavy manual or physical work	UK Biobank	SORT1	1p13.3	6.19e-7	0.196	+	+	35	4
Number of treatments/medications taken	UK Biobank	SORT1	1p13.3	6.59e-7	0.840	-	-	35	4
Mean platelet (thrombocyte) volume	UK Biobank	SORT1	1p13.3	6.70e-7	0.000366	-	-	35	4
Comparative body size at age 10	UK Biobank	SORT1	1p13.3	0.00000285	0.00	-	-	35	4
Fluid intelligence score	UK Biobank	SORT1	1p13.3	0.00000480	0.535	-	-	35	4
Non-cancer illness code, self-reported: heart attack/myocardial infarction	UK Biobank	SORT1	1p13.3	0.00000605	0.931	-	-	35	4
Plays computer games	UK Biobank	SORT1	1p13.3	0.00000863	0.244	+		35	4
CH2DB NMR	MAGNETIC	SORT1	1p13.3	0.0000112		+	+	35	4
Non-cancer illness code, self-reported: hypertension	UK Biobank	KCNK3	2p23.3	1.62e-37	0.660	+	-	21	4
Vascular/heart problems diagnosed by doctor: High blood pressure	UK Biobank	KCNK3	2p23.3	1.05e-35	0.673	+	-	21	4
Vascular/heart problems diagnosed by doctor: None of the above	UK Biobank	KCNK3	2p23.3	2.00e-28	0.672	-	+	21	4
Medication for cholesterol, blood pressure, diabetes, or take exogenous hormones: Blood pressure medication	UK Biobank	KCNK3	2p23.3	1.16e-27	0.628	+	-	21	4
Systolic blood pressure, automated reading	UK Biobank	KCNK3	2p23.3	6.70e-25	0.671	+		21	4
Treatment/medication code: bendroflumethiazide (20003_1141194794)	UK Biobank	KCNK3	2p23.3	2.37e-23	0.687	+		21	4
Diastolic blood pressure, automated reading	UK Biobank	KCNK3	2p23.3	1.59e-17	0.820	-		21	4
Treatment/medication code: amlodipine (20003_1140879802)	UK Biobank	KCNK3	2p23.3	4.39e-13	0.780	-	-	21	4
Medication for cholesterol, blood pressure or diabetes: Blood pressure medication	UK Biobank	KCNK3	2p23.3	1.41e-12	0.739	+		21	4
Leg predicted mass (left)	UK Biobank	KCNK3	2p23.3	8.05e-11	0.00	-		21	4
Leg fat-free mass (left)	UK Biobank	KCNK3	2p23.3	1.11e-10	0.000102	-		21	4
Illnesses of siblings: High blood pressure	UK Biobank	KCNK3	2p23.3	2.69e-10	0.697	+		21	4
Weight (21002_raw)	UK Biobank	KCNK3	2p23.3	5.02e-10	0.000273	-	-	21	4
Weight (23098_raw)	UK Biobank	KCNK3	2p23.3	5.84e-10	0.000296	-	-	21	4
Leg predicted mass (right)	UK Biobank	KCNK3	2p23.3	1.33e-9	0.000567	-		21	4
Leg fat-free mass (right)	UK Biobank	KCNK3	2p23.3	1.37e-9	0.000523	-		21	4
Trunk fat mass	UK Biobank	KCNK3	2p23.3	2.27e-9	0.576	-	-	21	4
Waist circumference	UK Biobank	KCNK3	2p23.3	2.74e-9	0.544	-	-	21	4
Illnesses of mother: High blood pressure	UK Biobank	KCNK3	2p23.3	4.16e-9	0.784	-		21	4
Basal metabolic rate	UK Biobank	KCNK3	2p23.3	7.13e-9	0.00	-	+	21	4
Whole body fat mass	UK Biobank	KCNK3	2p23.3	1.23e-8	0.584	-	-	21	4
Body mass index (BMI) (21001_raw)	UK Biobank	KCNK3	2p23.3	2.53e-8	0.519	-	-	21	4
Body mass index (BMI) (23104_raw)	UK Biobank	KCNK3	2p23.3	3.33e-8	0.537	-	-	21	4
Whole body fat-free mass	UK Biobank	KCNK3	2p23.3	4.03e-8	0.00	-	+	21	4
Whole body water mass	UK Biobank	KCNK3	2p23.3	4.12e-8	0.00	-	+	21	4
Age first had sexual intercourse	UK Biobank	KCNK3	2p23.3	5.00e-8	0.447	+	+	21	4
Pulse rate, automated reading	UK Biobank	KCNK3	2p23.3	6.90e-8	0.00	+		21	4
Illnesses of father: High blood pressure	UK Biobank	KCNK3	2p23.3	8.58e-8	0.928	-	+	21	4
Trunk fat percentage	UK Biobank	KCNK3	2p23.3	1.98e-7	0.561	-	-	21	4
Leg fat mass (right)	UK Biobank	KCNK3	2p23.3	2.51e-7	0.571	-	-	21	4
Arm predicted mass (right)	UK Biobank	KCNK3	2p23.3	2.58e-7	0.00	-	+	21	4
Arm fat-free mass (right)	UK Biobank	KCNK3	2p23.3	2.79e-7	0.00	-	+	21	4
Arm fat mass (right)	UK Biobank	KCNK3	2p23.3	2.98e-7	0.554	-	-	21	4
Body fat percentage	UK Biobank	KCNK3	2p23.3	4.63e-7	0.574	-	-	21	4
Medication for cholesterol, blood pressure, diabetes, or take exogenous hormones: None of the above	UK Biobank	KCNK3	2p23.3	6.69e-7	0.692	-	-	21	4
Treatment/medication code: doxazosin (20003_1140879778)	UK Biobank	KCNK3	2p23.3	7.08e-7	0.341	+		21	4
Illnesses of mother: None of the above (group 1)	UK Biobank	KCNK3	2p23.3	7.88e-7	1.04	-	-	21	4
Arm fat mass (left)	UK Biobank	KCNK3	2p23.3	8.46e-7	0.549	-	-	21	4
Arm fat percentage (left)	UK Biobank	KCNK3	2p23.3	0.00000103	0.590	-	-	21	4
Leg fat mass (left)	UK Biobank	KCNK3	2p23.3	0.00000135	0.561	-	-	21	4
Neutrophill count	UK Biobank	KCNK3	2p23.3	0.00000151	0.0167	+	+	21	4
Arm fat-free mass (left)	UK Biobank	KCNK3	2p23.3	0.00000162	0.00	-	-	21	4
Impedance of leg (left)	UK Biobank	KCNK3	2p23.3	0.00000171	0.00	+		21	4
Arm predicted mass (left)	UK Biobank	KCNK3	2p23.3	0.00000180	0.00	-	-	21	4
Arm fat percentage (right)	UK Biobank	KCNK3	2p23.3	0.00000188	0.584	-	-	21	4
Treatment/medication code: atenolol (20003_1140866738)	UK Biobank	KCNK3	2p23.3	0.00000282	0.586	-	+	21	4
Neutrophill percentage	UK Biobank	KCNK3	2p23.3	0.00000301	0.00	+		21	4
Salt added to food	UK Biobank	KCNK3	2p23.3	0.00000471	0.492	+	+	21	4
Trunk fat-free mass	UK Biobank	KCNK3	2p23.3	0.00000652	0.00	-	+	21	4
Treatment/medication code: felodipine (20003_1140888646)	UK Biobank	KCNK3	2p23.3	0.00000677	0.938	-	+	21	4
Trunk predicted mass	UK Biobank	KCNK3	2p23.3	0.00000705	0.00	-	+	21	4
Major dietary changes in the last 5 years: No	UK Biobank	KCNK3	2p23.3	0.00000738	0.573	+	+	21	4
Leg fat percentage (right)	UK Biobank	KCNK3	2p23.3	0.0000100	0.561	-	-	21	4
Impedance of leg (right)	UK Biobank	KCNK3	2p23.3	0.0000103	0.00	+		21	4
Breast Cancer	BCAC	NEK10	3p24.1	4.03e-21	0.135	+	+	42	4
Vascular/heart problems diagnosed by doctor: None of the above	UK Biobank	NEK10	3p24.1	1.98e-19	0.000690	-	+	42	4
Vascular/heart problems diagnosed by doctor: High blood pressure	UK Biobank	NEK10	3p24.1	4.33e-19	0.000143	+	-	42	4
Non-cancer illness code, self-reported: hypertension	UK Biobank	NEK10	3p24.1	4.76e-18	0.00	+	-	42	4
ER-negative Breast Cancer	BCAC	NEK10	3p24.1	2.84e-17	0.0860	+	+	42	4
Medication for cholesterol, blood pressure or diabetes: Blood pressure medication	UK Biobank	NEK10	3p24.1	1.35e-14	0.183	-	-	42	4
Platelet crit	UK Biobank	NEK10	3p24.1	8.95e-11	0.575	-	+	42	4
Platelet distribution width	UK Biobank	NEK10	3p24.1	3.74e-10	0.210	-	-	42	4
Systolic blood pressure, automated reading	UK Biobank	NEK10	3p24.1	1.19e-9	0.411	-	-	42	4
Malignant neoplasm of breast	UK Biobank	NEK10	3p24.1	3.03e-9	0.174	-	+	42	4
Platelet count	UK Biobank	NEK10	3p24.1	5.71e-9	0.175	-	+	42	4
Medication for cholesterol, blood pressure, diabetes, or take exogenous hormones: Blood pressure medication	UK Biobank	NEK10	3p24.1	1.55e-8	0.176	-	-	42	4
Sitting height	UK Biobank	NEK10	3p24.1	5.72e-8	0.185	+	-	42	4
Diagnoses - main ICD10: C50 Malignant neoplasm of breast	UK Biobank	NEK10	3p24.1	1.30e-7	0.127	-		42	4
Illnesses of mother: High blood pressure	UK Biobank	NEK10	3p24.1	6.06e-7	0.197	+		42	4
Medication for cholesterol, blood pressure or diabetes: None of the above	UK Biobank	NEK10	3p24.1	7.67e-7	0.109	-	+	42	4
Potassium in urine	UK Biobank	NEK10	3p24.1	8.49e-7	0.0364	-	-	42	4
Diastolic blood pressure, automated reading	UK Biobank	NEK10	3p24.1	0.00000501	0.135	+	+	42	4
Diagnoses - main ICD10: S63 Dislocation, sprain and strain of joints and ligaments at wrist and hand level	UK Biobank	NEK10	3p24.1	0.00000658	0.0274	+		42	4
Overall health rating	UK Biobank	ADD1	4p16.3	9.37e-12	0.559		-	31	3
Qualifications: College or University degree	UK Biobank	ADD1	4p16.3	2.77e-11	0.00736	+	+	31	3
Qualifications: None of the above	UK Biobank	ADD1	4p16.3	2.16e-9	0.693		-	31	3
Platelet count	UK Biobank	ADD1	4p16.3	8.82e-9	0.0224	+	+	31	3
Dried fruit intake	UK Biobank	ADD1	4p16.3	2.96e-8	0.721	+	+	31	3
Standing height	UK Biobank	ADD1	4p16.3	3.77e-8	0.00	+		31	3
Leg fat percentage (left)	UK Biobank	ADD1	4p16.3	6.54e-8	0.00263	-	+	31	3
Bread type: Wholemeal or wholegrain	UK Biobank	ADD1	4p16.3	7.76e-8	1.27		+	31	3
White blood cell (leukocyte) count	UK Biobank	ADD1	4p16.3	9.05e-8	0.0273	-	+	31	3
Body mass index (BMI) (21001_raw)	UK Biobank	ADD1	4p16.3	2.12e-7	0.00484	-	-	31	3
Average total household income before tax	UK Biobank	ADD1	4p16.3	2.44e-7	0.154	+	+	31	3
Body mass index (BMI) (23104_raw)	UK Biobank	ADD1	4p16.3	2.83e-7	0.00701	-	-	31	3
Neutrophill count	UK Biobank	ADD1	4p16.3	3.38e-7	0.0770	-		31	3
Leg fat percentage (right)	UK Biobank	ADD1	4p16.3	4.36e-7	0.00200	-	+	31	3
Mean platelet (thrombocyte) volume	UK Biobank	ADD1	4p16.3	5.34e-7	0.00263	-	-	31	3
Arm fat percentage (left)	UK Biobank	ADD1	4p16.3	7.14e-7	0.0207		-	31	3
Qualifications: O levels/GCSEs or equivalent	UK Biobank	ADD1	4p16.3	7.36e-7	1.13	+	+	31	3
Body fat percentage	UK Biobank	ADD1	4p16.3	9.33e-7	0.0308	-	+	31	3
Arm fat percentage (right)	UK Biobank	ADD1	4p16.3	0.00000196	0.0679		-	31	3
Platelet crit	UK Biobank	ADD1	4p16.3	0.00000320	0.0193	-	-	31	3
Forced expiratory volume in 1-second (FEV1)	UK Biobank	ADD1	4p16.3	0.00000545	0.0143		+	31	3
Forced vital capacity (FVC), Best measure	UK Biobank	ADD1	4p16.3	0.00000564	0.00338		+	31	3
Trunk fat percentage	UK Biobank	ADD1	4p16.3	0.00000894	0.0547	-		31	3
Mean platelet (thrombocyte) volume	UK Biobank	HTT	4p16.3	1.83e-26	0.00167	-	+	42	7
Platelet count	UK Biobank	HTT	4p16.3	1.25e-15	0.000848	+	+	42	7
Neutrophill count	UK Biobank	HTT	4p16.3	8.30e-13	0.253	+	+	42	7
White blood cell (leukocyte) count	UK Biobank	HTT	4p16.3	2.23e-10	0.160	+	+	42	7
Alcohol intake frequency.	UK Biobank	HTT	4p16.3	5.19e-10	0.0337	-	-	42	7
Qualifications: College or University degree	UK Biobank	HTT	4p16.3	1.06e-9	0.150	-	-	42	7
Age at first live birth	UK Biobank	HTT	4p16.3	6.06e-9	0.0246	+	+	42	7
Leg fat percentage (left)	UK Biobank	HTT	4p16.3	3.61e-8	0.0251	+	+	42	7
Time spent watching television (TV)	UK Biobank	HTT	4p16.3	3.98e-8	0.00333	-	-	42	7
Standing height	UK Biobank	HTT	4p16.3	4.36e-7	0.00	-	-	42	7
Sitting height	UK Biobank	HTT	4p16.3	8.83e-7	0.00	-	-	42	7
Frequency of tiredness / lethargy in last 2 weeks	UK Biobank	HTT	4p16.3	0.00000138	0.464	-	-	42	7
Qualifications: A levels/AS levels or equivalent	UK Biobank	HTT	4p16.3	0.00000175	0.0250	+	+	42	7
Body fat percentage	UK Biobank	HTT	4p16.3	0.00000224	0.0888	+	+	42	7
Arm fat percentage (left)	UK Biobank	HTT	4p16.3	0.00000226	0.0987	+	+	42	7
Qualifications: None of the above	UK Biobank	HTT	4p16.3	0.00000289	0.000404	-	-	42	7
Variation in diet	UK Biobank	HTT	4p16.3	0.00000342	0.0858	+	+	42	7
Mouth/teeth dental problems: Dentures	UK Biobank	HTT	4p16.3	0.00000386	0.134	-	-	42	7
Body mass index (BMI) (21001_raw)	UK Biobank	HTT	4p16.3	0.00000434	0.0115	+	+	42	7
Leg fat percentage (right)	UK Biobank	HTT	4p16.3	0.00000437	0.0241	+	+	42	7
Neutrophill percentage	UK Biobank	HTT	4p16.3	0.00000638	0.493	+	+	42	7
Platelet crit	UK Biobank	HTT	4p16.3	0.00000689	0.00156	+	+	42	7
Body mass index (BMI) (23104_raw)	UK Biobank	HTT	4p16.3	0.00000782	0.0108	+	+	42	7
Body mass index (BMI) (21001_raw)	UK Biobank	POM121C	7q11.23	3.72e-27	0.464	+	+	48	5
Body mass index (BMI) (23104_raw)	UK Biobank	POM121C	7q11.23	6.31e-26	0.470	+	+	48	5
Leg fat mass (left)	UK Biobank	POM121C	7q11.23	2.12e-18	0.438	+	+	48	5
Arm fat mass (right)	UK Biobank	POM121C	7q11.23	2.66e-18	0.465	+	+	48	5
Leg fat mass (right)	UK Biobank	POM121C	7q11.23	3.39e-18	0.436	+	+	48	5
Arm fat percentage (left)	UK Biobank	POM121C	7q11.23	3.79e-18	0.547	+	+	48	5
Arm fat mass (left)	UK Biobank	POM121C	7q11.23	7.96e-18	0.466	+	+	48	5
Waist circumference	UK Biobank	POM121C	7q11.23	1.33e-17	0.477	+	+	48	5
Arm fat percentage (right)	UK Biobank	POM121C	7q11.23	1.69e-17	0.552	+	+	48	5
Weight (21002_raw)	UK Biobank	POM121C	7q11.23	2.61e-17	0.485	+	+	48	5
Whole body fat mass	UK Biobank	POM121C	7q11.23	6.56e-17	0.513	+	+	48	5
Weight (23098_raw)	UK Biobank	POM121C	7q11.23	2.66e-16	0.491	+	+	48	5
Hip circumference	UK Biobank	POM121C	7q11.23	2.92e-16	0.396	+	+	48	5
Leg fat percentage (left)	UK Biobank	POM121C	7q11.23	1.20e-15	0.483	+	+	48	5
Impedance of whole body	UK Biobank	POM121C	7q11.23	2.43e-15	0.494	-	-	48	5
Trunk fat mass	UK Biobank	POM121C	7q11.23	3.28e-15	0.553	+	+	48	5
Leg fat percentage (right)	UK Biobank	POM121C	7q11.23	9.16e-15	0.487	+	+	48	5
Body fat percentage	UK Biobank	POM121C	7q11.23	1.21e-14	0.541	+	+	48	5
Impedance of leg (left)	UK Biobank	POM121C	7q11.23	1.83e-14	0.541	-	-	48	5
Impedance of leg (right)	UK Biobank	POM121C	7q11.23	3.09e-14	0.454	-	-	48	5
Leg predicted mass (left)	UK Biobank	POM121C	7q11.23	2.46e-12	0.477	+	+	48	5
Trunk fat percentage	UK Biobank	POM121C	7q11.23	2.90e-12	0.567	+	+	48	5
Leg fat-free mass (left)	UK Biobank	POM121C	7q11.23	3.78e-12	0.477	+	+	48	5
Leg fat-free mass (right)	UK Biobank	POM121C	7q11.23	1.89e-11	0.502	+	+	48	5
Leg predicted mass (right)	UK Biobank	POM121C	7q11.23	2.04e-11	0.498	+	+	48	5
Impedance of arm (right)	UK Biobank	POM121C	7q11.23	2.46e-11	0.868	-	-	48	5
Impedance of arm (left)	UK Biobank	POM121C	7q11.23	3.89e-11	0.449	-	-	48	5
Basal metabolic rate	UK Biobank	POM121C	7q11.23	1.83e-10	0.458	+	+	48	5
Vascular/heart problems diagnosed by doctor: High blood pressure	UK Biobank	POM121C	7q11.23	5.40e-10	0.875	+	+	48	5
Age when periods started (menarche)	UK Biobank	POM121C	7q11.23	1.01e-9	0.0327	-	-	48	5
Arm predicted mass (right)	UK Biobank	POM121C	7q11.23	1.52e-9	0.646	+	+	48	5
Arm fat-free mass (right)	UK Biobank	POM121C	7q11.23	1.84e-9	0.703	+	+	48	5
Arm fat-free mass (left)	UK Biobank	POM121C	7q11.23	2.87e-9	0.667	+	+	48	5
Arm predicted mass (left)	UK Biobank	POM121C	7q11.23	4.40e-9	0.631	+	+	48	5
Ankle spacing width	UK Biobank	POM121C	7q11.23	6.69e-9	0.0514	+	+	48	5
Non-cancer illness code, self-reported: hypertension	UK Biobank	POM121C	7q11.23	8.07e-9	0.835	+	+	48	5
Whole body water mass	UK Biobank	POM121C	7q11.23	1.42e-8	0.636	+	+	48	5
Qualifications: College or University degree	UK Biobank	POM121C	7q11.23	2.21e-8	0.703	-	-	48	5
Whole body fat-free mass	UK Biobank	POM121C	7q11.23	2.37e-8	0.595	+	+	48	5
Vascular/heart problems diagnosed by doctor: None of the above	UK Biobank	POM121C	7q11.23	4.16e-8	0.897	-	-	48	5
Diastolic blood pressure, automated reading	UK Biobank	POM121C	7q11.23	9.30e-8	0.947	+	+	48	5
Age first had sexual intercourse	UK Biobank	POM121C	7q11.23	1.26e-7	0.400	-	-	48	5
Systolic blood pressure, automated reading	UK Biobank	POM121C	7q11.23	1.55e-7	0.851	+	+	48	5
Ankle spacing width (right)	UK Biobank	POM121C	7q11.23	3.71e-7	0.0187	+	+	48	5
High light scatter reticulocyte count	UK Biobank	POM121C	7q11.23	4.05e-7	0.327	+	+	48	5
Age completed full time education	UK Biobank	POM121C	7q11.23	4.06e-7	0.509	-	-	48	5
Qualifications: None of the above	UK Biobank	POM121C	7q11.23	5.74e-7	0.369	+	+	48	5
Qualifications: A levels/AS levels or equivalent	UK Biobank	POM121C	7q11.23	6.01e-7	0.503	-	-	48	5
Average total household income before tax	UK Biobank	POM121C	7q11.23	0.00000296	0.358	-	-	48	5
Leisure/social activities: Religious group	UK Biobank	POM121C	7q11.23	0.00000415	0.546	-	-	48	5
Standing height	UK Biobank	POM121C	7q11.23	0.00000566	0.00190	-	-	48	5
Pulse rate, automated reading	UK Biobank	POM121C	7q11.23	0.00000655	0.653	+	+	48	5
Mean platelet (thrombocyte) volume	UK Biobank	CCDC71L	7q22.3	0.00	0.00	-	+	45	6
Platelet distribution width	UK Biobank	CCDC71L	7q22.3	9.99e-229	0.00	-	+	45	6
Platelet count	UK Biobank	CCDC71L	7q22.3	1.91e-110	0.00114	+	-	45	6
Platelet Count	Astle_et_al_2016	CCDC71L	7q22.3	6.22e-42	0.129	+	-	45	6
Systolic blood pressure, automated reading	UK Biobank	CCDC71L	7q22.3	5.30e-18	0.939	-	-	45	6
Sitting height	UK Biobank	NRG1	8p12	0.00000122	0.186	-	-	14	11
Diagnoses - main ICD10: C73 Malignant neoplasm of thyroid gland	UK Biobank	NRG1	8p12	0.0000338	0.00634	-	-	14	11
Standing height	UK Biobank	NRG1	8p12	0.0000342	0.501	-	-	14	11
Impedance of leg (right)	UK Biobank	NRG1	8p12	0.0000646	0.0467	-		14	11
Malignant neoplasm of thyroid gland	UK Biobank	NRG1	8p12	0.0000669	0.00927	-	-	14	11
Size of rose wine glass drunk: large (250ml)	UK Biobank	NRG1	8p12	0.0000959	0.000813	-		14	11
Whole body fat-free mass	UK Biobank	RAD52	12p13.33	9.81e-16	0.0670	+	+	44	4
Basal metabolic rate	UK Biobank	RAD52	12p13.33	1.22e-15	0.0654	+	+	44	4
Whole body water mass	UK Biobank	RAD52	12p13.33	1.26e-15	0.0657	+	+	44	4
Arm predicted mass (left)	UK Biobank	RAD52	12p13.33	3.04e-15	0.0597	+	+	44	4
Weight (21002_raw)	UK Biobank	RAD52	12p13.33	3.80e-15	0.0645	+	+	44	4
Weight (23098_raw)	UK Biobank	RAD52	12p13.33	1.16e-14	0.0649	+	+	44	4
Arm predicted mass (right)	UK Biobank	RAD52	12p13.33	1.48e-14	0.0617	+	+	44	4
Leg predicted mass (left)	UK Biobank	RAD52	12p13.33	2.78e-14	0.0688	+	+	44	4
Arm fat-free mass (left)	UK Biobank	RAD52	12p13.33	2.90e-14	0.0606	+	+	44	4
Arm fat-free mass (right)	UK Biobank	RAD52	12p13.33	3.18e-14	0.0620	+	+	44	4
Leg fat-free mass (left)	UK Biobank	RAD52	12p13.33	3.80e-14	0.0686	+	+	44	4
Leg fat-free mass (right)	UK Biobank	RAD52	12p13.33	5.80e-14	0.0702	+	+	44	4
Leg predicted mass (right)	UK Biobank	RAD52	12p13.33	7.68e-14	0.0701	+	+	44	4
Trunk predicted mass	UK Biobank	RAD52	12p13.33	9.70e-14	0.0639	+	+	44	4
Trunk fat-free mass	UK Biobank	RAD52	12p13.33	1.02e-13	0.0650	+	+	44	4
Body mass index (BMI) (21001_raw)	UK Biobank	RAD52	12p13.33	7.18e-11	0.0512	+	+	44	4
Body mass index (BMI) (23104_raw)	UK Biobank	RAD52	12p13.33	8.83e-11	0.0552	+	+	44	4
Impedance of whole body	UK Biobank	RAD52	12p13.33	9.46e-11	0.0640	-		44	4
Whole body fat mass	UK Biobank	RAD52	12p13.33	3.89e-10	0.0645	+	+	44	4
Leg fat mass (right)	UK Biobank	RAD52	12p13.33	9.40e-10	0.0637	+	+	44	4
Trunk fat mass	UK Biobank	RAD52	12p13.33	1.07e-9	0.0636	+	+	44	4
Leg fat mass (left)	UK Biobank	RAD52	12p13.33	1.15e-9	0.0640	+	+	44	4
Waist circumference	UK Biobank	RAD52	12p13.33	2.24e-9	0.0496	+	+	44	4
Impedance of leg (right)	UK Biobank	RAD52	12p13.33	4.17e-9	0.0652	-		44	4
Arm fat mass (right)	UK Biobank	RAD52	12p13.33	8.04e-9	0.0673	+	+	44	4
Arm fat mass (left)	UK Biobank	RAD52	12p13.33	9.94e-9	0.0661	+	+	44	4
Hip circumference	UK Biobank	RAD52	12p13.33	1.42e-8	0.0597	+		44	4
Impedance of arm (left)	UK Biobank	RAD52	12p13.33	3.42e-8	0.0601	-		44	4
Impedance of arm (right)	UK Biobank	RAD52	12p13.33	3.51e-8	0.0560	-		44	4
Monocyte count	UK Biobank	RAD52	12p13.33	3.58e-8	0.0214	+	+	44	4
Impedance of leg (left)	UK Biobank	RAD52	12p13.33	4.80e-8	0.0673	-		44	4
Arm fat percentage (left)	UK Biobank	RAD52	12p13.33	0.00000105	0.0601	+		44	4
Body fat percentage	UK Biobank	RAD52	12p13.33	0.00000149	0.0576	+		44	4
Arm fat percentage (right)	UK Biobank	RAD52	12p13.33	0.00000173	0.0607	+		44	4
Leg fat percentage (left)	UK Biobank	RAD52	12p13.33	0.00000187	0.0509	+		44	4
Comparative body size at age 10	UK Biobank	RAD52	12p13.33	0.00000316	0.0654	+		44	4
Leg fat percentage (right)	UK Biobank	RAD52	12p13.33	0.00000445	0.0517	+		44	4
Illnesses of father: Lung cancer	UK Biobank	RAD52	12p13.33	0.00000757	0.861	+	+	44	4
Trunk fat percentage	UK Biobank	RAD52	12p13.33	0.00000914	0.0588	+		44	4
Number of cigarettes previously smoked daily	UK Biobank	PSMA4	15q25.1	6.28e-87	0.445	+	+	49	4
Number of cigarettes currently smoked daily (current cigarette smokers)	UK Biobank	PSMA4	15q25.1	3.73e-29	0.0229	+	+	49	4
Difficulty not smoking for 1 day	UK Biobank	PSMA4	15q25.1	3.95e-28	0.298	+	+	49	4
Light smokers, at least 100 smokes in lifetime	UK Biobank	PSMA4	15q25.1	1.49e-25	0.145	-	-	49	4
Illnesses of father: Lung cancer	UK Biobank	PSMA4	15q25.1	2.26e-16	0.603	+	+	49	4
Forced expiratory volume in 1-second (FEV1), Best measure	UK Biobank	PSMA4	15q25.1	6.33e-16	0.460	-	-	49	4
Forced expiratory volume in 1-second (FEV1), predicted percentage	UK Biobank	PSMA4	15q25.1	7.78e-16	0.535	-	-	49	4
Father still alive	UK Biobank	PSMA4	15q25.1	9.36e-16	0.0386	-	-	49	4
Time from waking to first cigarette	UK Biobank	PSMA4	15q25.1	1.42e-15	0.196	-	-	49	4
Forced expiratory volume in 1-second (FEV1)	UK Biobank	PSMA4	15q25.1	8.15e-15	0.485	-	-	49	4
Illnesses of mother: Lung cancer	UK Biobank	PSMA4	15q25.1	6.31e-12	0.0372	+	+	49	4
Illnesses of father: Chronic bronchitis/emphysema	UK Biobank	PSMA4	15q25.1	7.94e-12	0.00590	+	+	49	4
Illnesses of mother: Chronic bronchitis/emphysema	UK Biobank	PSMA4	15q25.1	2.32e-10	0.776	+	+	49	4
Number of unsuccessful stop-smoking attempts	UK Biobank	PSMA4	15q25.1	1.13e-9	0.263	+	+	49	4
Forced vital capacity (FVC), Best measure	UK Biobank	PSMA4	15q25.1	9.04e-9	0.331	-	-	49	4
Maternal smoking around birth	UK Biobank	PSMA4	15q25.1	9.85e-9	0.0555	-	-	49	4
Number of vehicles in household	UK Biobank	PSMA4	15q25.1	1.14e-8	0.0850	+		49	4
Schizophrenia	PGC	PSMA4	15q25.1	4.00e-8	0.0220	-	-	49	4
Ever stopped smoking for 6+ months	UK Biobank	PSMA4	15q25.1	4.10e-8	0.434	+	-	49	4
Father's age at death	UK Biobank	PSMA4	15q25.1	4.51e-8	0.727	-	-	49	4
Mean corpuscular volume	UK Biobank	PSMA4	15q25.1	6.00e-8	0.0760	-		49	4
Lung cancer and mesothelioma	UK Biobank	PSMA4	15q25.1	2.02e-7	0.0185	+	+	49	4
Illnesses of siblings: Chronic bronchitis/emphysema	UK Biobank	PSMA4	15q25.1	2.10e-7	0.249	+	+	49	4
Forced vital capacity (FVC)	UK Biobank	PSMA4	15q25.1	2.53e-7	0.469	-	-	49	4
Mother still alive	UK Biobank	PSMA4	15q25.1	3.55e-7	0.808	-	-	49	4
Mouth/teeth dental problems: Dentures	UK Biobank	PSMA4	15q25.1	6.75e-7	0.460	+	+	49	4
Diagnoses - main ICD10: C34 Malignant neoplasm of bronchus and lung	UK Biobank	PSMA4	15q25.1	0.00000258	0.0277	+	+	49	4
Mean corpuscular haemoglobin	UK Biobank	PSMA4	15q25.1	0.00000344	0.116	-		49	4
Coffee type: Ground coffee (include espresso, filter etc)	UK Biobank	PSMA4	15q25.1	0.00000839	0.512	-	-	49	4
3mm weak meridian (left)	UK Biobank	PSMA4	15q25.1	0.00000889	0.00	-	-	49	4
Facial ageing	UK Biobank	PSMA4	15q25.1	0.0000102	0.529	+	+	49	4
3mm weak meridian (right)	UK Biobank	PSMA4	15q25.1	0.0000104	0.00	-	-	49	4
Number of cigarettes previously smoked daily	UK Biobank	CHRNA5	15q25.1	1.08e-91	0.134	-	-	46	3
Number of cigarettes currently smoked daily (current cigarette smokers)	UK Biobank	CHRNA5	15q25.1	7.17e-32	0.0116	-	-	46	3
Difficulty not smoking for 1 day	UK Biobank	CHRNA5	15q25.1	2.50e-29	0.00668	-	-	46	3
Light smokers, at least 100 smokes in lifetime	UK Biobank	CHRNA5	15q25.1	2.81e-26	0.0122	+	+	46	3
Time from waking to first cigarette	UK Biobank	CHRNA5	15q25.1	2.55e-17	0.0130	+	+	46	3
Illnesses of father: Lung cancer	UK Biobank	CHRNA5	15q25.1	5.70e-17	0.615	-	-	46	3
Forced expiratory volume in 1-second (FEV1), predicted percentage	UK Biobank	CHRNA5	15q25.1	1.35e-15	0.384	+	+	46	3
Forced expiratory volume in 1-second (FEV1)	UK Biobank	CHRNA5	15q25.1	2.74e-15	0.634	+	+	46	3
Father still alive	UK Biobank	CHRNA5	15q25.1	2.78e-15	0.00776	+	+	46	3
Forced expiratory volume in 1-second (FEV1), Best measure	UK Biobank	CHRNA5	15q25.1	3.11e-15	0.479	+	+	46	3
Illnesses of mother: Lung cancer	UK Biobank	CHRNA5	15q25.1	3.55e-12	0.478	-	-	46	3
Illnesses of father: Chronic bronchitis/emphysema	UK Biobank	CHRNA5	15q25.1	5.12e-12	0.00619	-	-	46	3
Schizophrenia	PGC	CHRNA5	15q25.1	9.76e-12	0.0310	-	-	46	3
Illnesses of mother: Chronic bronchitis/emphysema	UK Biobank	CHRNA5	15q25.1	1.19e-11	0.521	-	-	46	3
Father's age at death	UK Biobank	CHRNA5	15q25.1	3.08e-9	0.730	+	+	46	3
Maternal smoking around birth	UK Biobank	CHRNA5	15q25.1	9.34e-9	0.0384	-		46	3
Forced vital capacity (FVC), Best measure	UK Biobank	CHRNA5	15q25.1	1.01e-8	0.312	+	+	46	3
Number of unsuccessful stop-smoking attempts	UK Biobank	CHRNA5	15q25.1	1.91e-8	0.545	-	-	46	3
Mean corpuscular volume	UK Biobank	CHRNA5	15q25.1	2.78e-8	0.00732	-	-	46	3
Forced vital capacity (FVC)	UK Biobank	CHRNA5	15q25.1	2.98e-8	0.601	+	+	46	3
Number of vehicles in household	UK Biobank	CHRNA5	15q25.1	7.29e-8	0.000487	+	+	46	3
Illnesses of siblings: Chronic bronchitis/emphysema	UK Biobank	CHRNA5	15q25.1	8.40e-8	0.747	-	-	46	3
Mouth/teeth dental problems: Dentures	UK Biobank	CHRNA5	15q25.1	8.56e-8	0.494	-	-	46	3
Mother still alive	UK Biobank	CHRNA5	15q25.1	1.31e-7	0.0814	+	+	46	3
Ever stopped smoking for 6+ months	UK Biobank	CHRNA5	15q25.1	2.26e-7	0.00269	+	+	46	3
Ever smoked	UK Biobank	CHRNA5	15q25.1	4.57e-7	0.373	+	+	46	3
Facial ageing	UK Biobank	CHRNA5	15q25.1	7.01e-7	0.756	-	-	46	3
Blood clot, DVT, bronchitis, emphysema, asthma, rhinitis, eczema, allergy diagnosed by doctor: Emphysema/chronic bronchitis	UK Biobank	CHRNA5	15q25.1	0.00000172	0.00245	-	-	46	3
Mean corpuscular haemoglobin	UK Biobank	CHRNA5	15q25.1	0.00000185	0.0177	-	-	46	3
Lung cancer and mesothelioma	UK Biobank	CHRNA5	15q25.1	0.00000221	0.00481	-	-	46	3
Coffee type: Ground coffee (include espresso, filter etc)	UK Biobank	CHRNA5	15q25.1	0.00000373	0.601	+	+	46	3
3mm weak meridian (left)	UK Biobank	CHRNA5	15q25.1	0.00000739	0.00	+	+	46	3
Malignant neoplasm of respiratory system and intrathoracic organs	UK Biobank	CHRNA5	15q25.1	0.00000838	0.250	-	-	46	3
C_RESPIRATORY_INTRATHORACIC	UK Biobank	CHRNA5	15q25.1	0.00000838	0.250	-	-	46	3
Diagnoses - main ICD10: C34 Malignant neoplasm of bronchus and lung	UK Biobank	CHRNA5	15q25.1	0.00000989	0.00815	-	-	46	3
Number of cigarettes previously smoked daily	UK Biobank	CHRNA3	15q25.1	2.13e-92	0.0298	-	-	23	4
Number of cigarettes currently smoked daily (current cigarette smokers)	UK Biobank	CHRNA3	15q25.1	1.12e-32	0.0223	-	-	23	4
Difficulty not smoking for 1 day	UK Biobank	CHRNA3	15q25.1	1.47e-29	0.108	-	-	23	4
Light smokers, at least 100 smokes in lifetime	UK Biobank	CHRNA3	15q25.1	4.99e-27	0.106	+	+	23	4
Time from waking to first cigarette	UK Biobank	CHRNA3	15q25.1	1.40e-16	0.0111	+	+	23	4
Forced expiratory volume in 1-second (FEV1), predicted percentage	UK Biobank	CHRNA3	15q25.1	1.73e-15	0.391	+	+	23	4
Illnesses of father: Lung cancer	UK Biobank	CHRNA3	15q25.1	2.10e-15	0.252	-	-	23	4
Forced expiratory volume in 1-second (FEV1), Best measure	UK Biobank	CHRNA3	15q25.1	7.09e-15	0.271	+	+	23	4
Forced expiratory volume in 1-second (FEV1)	UK Biobank	CHRNA3	15q25.1	1.21e-14	0.278	+	+	23	4
Father still alive	UK Biobank	CHRNA3	15q25.1	3.31e-14	0.00830	+	+	23	4
Illnesses of father: Chronic bronchitis/emphysema	UK Biobank	CHRNA3	15q25.1	2.91e-13	0.0431	-	-	23	4
Illnesses of mother: Lung cancer	UK Biobank	CHRNA3	15q25.1	2.48e-11	0.0889	-	-	23	4
Maternal smoking around birth	UK Biobank	CHRNA3	15q25.1	2.48e-10	0.172		-	23	4
Illnesses of mother: Chronic bronchitis/emphysema	UK Biobank	CHRNA3	15q25.1	6.22e-10	0.284	-	-	23	4
Father's age at death	UK Biobank	CHRNA3	15q25.1	7.10e-10	0.822	+	+	23	4
Number of unsuccessful stop-smoking attempts	UK Biobank	CHRNA3	15q25.1	2.37e-9	0.523	-	-	23	4
Mouth/teeth dental problems: Dentures	UK Biobank	CHRNA3	15q25.1	1.70e-8	0.951	-	-	23	4
Schizophrenia	PGC	CHRNA3	15q25.1	2.32e-8	0.265	-	-	23	4
Ever smoked	UK Biobank	CHRNA3	15q25.1	4.79e-8	0.342	+	+	23	4
6mm weak meridian (left)	UK Biobank	CHRNA3	15q25.1	1.00e-7	0.00	+	+	23	4
Blood clot, DVT, bronchitis, emphysema, asthma, rhinitis, eczema, allergy diagnosed by doctor: Emphysema/chronic bronchitis	UK Biobank	CHRNA3	15q25.1	1.03e-7	0.0355	-	-	23	4
Ever stopped smoking for 6+ months	UK Biobank	CHRNA3	15q25.1	1.04e-7	0.00471	+	+	23	4
Illnesses of siblings: Chronic bronchitis/emphysema	UK Biobank	CHRNA3	15q25.1	1.16e-7	0.406	-	-	23	4
Forced vital capacity (FVC), Best measure	UK Biobank	CHRNA3	15q25.1	1.28e-7	0.173	+	+	23	4
6mm strong meridian (left)	UK Biobank	CHRNA3	15q25.1	1.55e-7	0.00	+	+	23	4
3mm weak meridian (left)	UK Biobank	CHRNA3	15q25.1	1.80e-7	0.00	+	+	23	4
Mother still alive	UK Biobank	CHRNA3	15q25.1	3.12e-7	0.311	+	+	23	4
Smoking status: Never	UK Biobank	CHRNA3	15q25.1	3.65e-7	0.198	-	-	23	4
Mean corpuscular volume	UK Biobank	CHRNA3	15q25.1	6.68e-7	0.00702	-	-	23	4
Forced vital capacity (FVC)	UK Biobank	CHRNA3	15q25.1	7.22e-7	0.243	+	+	23	4
Non-cancer illness code, self-reported: emphysema/chronic bronchitis	UK Biobank	CHRNA3	15q25.1	8.42e-7	0.234	-	-	23	4
Past tobacco smoking	UK Biobank	CHRNA3	15q25.1	0.00000121	0.0134	-		23	4
3mm strong meridian (left)	UK Biobank	CHRNA3	15q25.1	0.00000270	0.00	+	+	23	4
Lung cancer and mesothelioma	UK Biobank	CHRNA3	15q25.1	0.00000271	0.00927	-	-	23	4
3mm weak meridian (right)	UK Biobank	CHRNA3	15q25.1	0.00000330	0.00	+	+	23	4
6mm weak meridian (right)	UK Biobank	CHRNA3	15q25.1	0.00000432	0.00	+	+	23	4
Alcohol intake frequency.	UK Biobank	CHRNA3	15q25.1	0.00000481	0.202		-	23	4
Mean corpuscular haemoglobin	UK Biobank	CHRNA3	15q25.1	0.00000865	0.0292	-	-	23	4
Smoking status: Previous	UK Biobank	CHRNA3	15q25.1	0.0000115	0.311	+	+	23	4
Vascular/heart problems diagnosed by doctor: None of the above	UK Biobank	FURIN	15q26.1	4.70e-32	0.560	-	-	41	7
Non-cancer illness code, self-reported: hypertension	UK Biobank	FURIN	15q26.1	5.84e-29	0.567	+	+	41	7	Mêmes traits pour FES
Vascular/heart problems diagnosed by doctor: High blood pressure	UK Biobank	FURIN	15q26.1	8.55e-29	0.602	+	+	41	7
Systolic blood pressure, automated reading	UK Biobank	FURIN	15q26.1	7.94e-25	0.740	+	+	41	7
Medication for cholesterol, blood pressure or diabetes: Blood pressure medication	UK Biobank	FURIN	15q26.1	3.56e-20	0.751	+	+	41	7
Medication for cholesterol, blood pressure or diabetes: None of the above	UK Biobank	FURIN	15q26.1	6.34e-20	0.718	-	-	41	7
Diastolic blood pressure, automated reading	UK Biobank	FURIN	15q26.1	4.35e-17	0.759	+	+	41	7
Illnesses of mother: High blood pressure	UK Biobank	FURIN	15q26.1	2.12e-15	0.696	+	+	41	7
Medication for cholesterol, blood pressure, diabetes, or take exogenous hormones: Blood pressure medication	UK Biobank	FURIN	15q26.1	3.67e-14	0.768	+	+	41	7
Ankle spacing width	UK Biobank	FURIN	15q26.1	2.25e-13	0.765	+	-	41	7
Ischaemic heart disease, wide definition	UK Biobank	FURIN	15q26.1	1.82e-11	0.801	+	+	41	7
Illnesses of father: Heart disease	UK Biobank	FURIN	15q26.1	1.77e-10	1.13	+	+	41	7
Schizophrenia	PGC	FURIN	15q26.1	2.79e-10	0.996	+	-	41	7
Medication for cholesterol, blood pressure or diabetes: Cholesterol lowering medication	UK Biobank	FURIN	15q26.1	1.63e-9	0.740	+	+	41	7
Diagnoses - main ICD10: I25 Chronic ischaemic heart disease	UK Biobank	FURIN	15q26.1	7.91e-9	0.801	+	+	41	7
Red blood cell (erythrocyte) distribution width	UK Biobank	FURIN	15q26.1	1.09e-8	0.00	-	+	41	7
Illnesses of mother: None of the above (group 1)	UK Biobank	FURIN	15q26.1	1.30e-8	0.563	-	-	41	7
Illnesses of father: High blood pressure	UK Biobank	FURIN	15q26.1	1.31e-8	0.703	+	+	41	7
Lifetime number of sexual partners	UK Biobank	FURIN	15q26.1	1.40e-8	0.657	+	-	41	7
Mean platelet (thrombocyte) volume	UK Biobank	FURIN	15q26.1	2.24e-8	0.00	-	+	41	7
Coronary atherosclerosis	UK Biobank	FURIN	15q26.1	3.97e-8	0.777	+	+	41	7
Birth weight of first child	UK Biobank	FURIN	15q26.1	4.13e-8	0.815	+	-	41	7
Neutrophill count	UK Biobank	FURIN	15q26.1	1.30e-7	0.890	+	+	41	7
Illnesses of father: None of the above (group 1)	UK Biobank	FURIN	15q26.1	3.52e-7	0.782	-	-	41	7
Age first had sexual intercourse	UK Biobank	FURIN	15q26.1	4.34e-7	0.648	+	+	41	7
Vascular/heart problems diagnosed by doctor: Angina	UK Biobank	FURIN	15q26.1	4.69e-7	0.806	+	+	41	7
Non-cancer illness code, self-reported: angina	UK Biobank	FURIN	15q26.1	6.78e-7	0.858	+	+	41	7
Treatment/medication code: atenolol (20003_1140866738)	UK Biobank	FURIN	15q26.1	8.77e-7	0.538	+	+	41	7
Treatment/medication code: amlodipine (20003_1140879802)	UK Biobank	FURIN	15q26.1	0.00000166	1.16	+	+	41	7
Treatment/medication code: aspirin (20003_1140868226)	UK Biobank	FURIN	15q26.1	0.00000166	0.578	+	+	41	7
Birth Weight	EGG	FURIN	15q26.1	0.00000171	0.750	+	-	41	7
Sensitivity / hurt feelings	UK Biobank	FURIN	15q26.1	0.00000186	0.674	+	-	41	7
Vascular/heart problems diagnosed by doctor: None of the above	UK Biobank	FES	15q26.1	4.01e-41	1.00	+	+	46	4
Systolic blood pressure, automated reading	UK Biobank	FES	15q26.1	1.32e-38	0.938	-	-	46	4
Vascular/heart problems diagnosed by doctor: High blood pressure	UK Biobank	FES	15q26.1	2.88e-37	0.835	-	-	46	4
Non-cancer illness code, self-reported: hypertension	UK Biobank	FES	15q26.1	4.99e-37	0.881	-	-	46	4
Diastolic blood pressure, automated reading	UK Biobank	FES	15q26.1	4.72e-25	0.953	-	-	46	4
Medication for cholesterol, blood pressure or diabetes: Blood pressure medication	UK Biobank	FES	15q26.1	8.24e-24	0.956	-	-	46	4
Medication for cholesterol, blood pressure or diabetes: None of the above	UK Biobank	FES	15q26.1	2.05e-22	0.993	+	+	46	4
Illnesses of mother: High blood pressure	UK Biobank	FES	15q26.1	1.42e-20	0.980	-	-	46	4
Ankle spacing width	UK Biobank	FES	15q26.1	1.75e-17	1.14	+	+	46	4
Medication for cholesterol, blood pressure, diabetes, or take exogenous hormones: Blood pressure medication	UK Biobank	FES	15q26.1	5.07e-16	0.862	-	-	46	4
Neutrophill count	UK Biobank	FES	15q26.1	1.32e-15	0.987	-	-	46	4
Ischaemic heart disease, wide definition	UK Biobank	FES	15q26.1	3.51e-15	1.18	-	-	46	4
Illnesses of father: Heart disease	UK Biobank	FES	15q26.1	9.62e-15	1.22	-	-	46	4
Illnesses of siblings: High blood pressure	UK Biobank	FES	15q26.1	3.03e-13	0.943	-	-	46	4
Birth weight of first child	UK Biobank	FES	15q26.1	7.15e-12	0.953	+	+	46	4
Illnesses of mother: None of the above (group 1)	UK Biobank	FES	15q26.1	1.61e-11	0.959	+	+	46	4
Diagnoses - main ICD10: I25 Chronic ischaemic heart disease	UK Biobank	FES	15q26.1	1.69e-11	0.917	-	-	46	4
White blood cell (leukocyte) count	UK Biobank	FES	15q26.1	3.79e-11	0.122	-	-	46	4
Treatment/medication code: atenolol (20003_1140866738)	UK Biobank	FES	15q26.1	6.08e-11	1.11	-	-	46	4
Illnesses of father: High blood pressure	UK Biobank	FES	15q26.1	7.47e-11	0.855	-	-	46	4
Medication for cholesterol, blood pressure or diabetes: Cholesterol lowering medication	UK Biobank	FES	15q26.1	1.21e-10	0.961	-	-	46	4
Coronary atherosclerosis	UK Biobank	FES	15q26.1	1.28e-10	0.912	-	-	46	4
Illnesses of father: None of the above (group 1)	UK Biobank	FES	15q26.1	1.45e-9	0.679	+	+	46	4
Vascular/heart problems diagnosed by doctor: Angina	UK Biobank	FES	15q26.1	1.61e-9	1.47	-	-	46	4
Non-cancer illness code, self-reported: angina	UK Biobank	FES	15q26.1	2.34e-9	1.56	-	-	46	4
Treatment/medication code: simvastatin (20003_1140861958)	UK Biobank	FES	15q26.1	4.14e-9	1.12	-	-	46	4
Treatment/medication code: amlodipine (20003_1140879802)	UK Biobank	FES	15q26.1	4.76e-9	1.15	-	-	46	4
Birth Weight	EGG	FES	15q26.1	8.25e-9	0.896	+	+	46	4
Birth weight	UK Biobank	FES	15q26.1	1.50e-8	1.59	+	+	46	4
Major coronary heart disease event	UK Biobank	FES	15q26.1	2.44e-8	1.32	-	-	46	4
Major coronary heart disease event excluding revascularizations	UK Biobank	FES	15q26.1	2.44e-8	1.32	-	-	46	4
Treatment/medication code: aspirin (20003_1140868226)	UK Biobank	FES	15q26.1	2.67e-8	0.925	-	-	46	4
Schizophrenia	PGC	FES	15q26.1	4.67e-8	0.974	+	+	46	4
Illnesses of siblings: None of the above (group 1)	UK Biobank	FES	15q26.1	9.50e-8	0.946	+	+	46	4
Medication for pain relief, constipation, heartburn: Aspirin	UK Biobank	FES	15q26.1	1.23e-7	0.904	-	-	46	4
Mean platelet (thrombocyte) volume	UK Biobank	FES	15q26.1	1.76e-7	0.00	-	-	46	4
White Blood Cell Count	Astle_et_al_2016	FES	15q26.1	2.41e-7	0.750	-	-	46	4
Coronary Artery Disease	CARDIoGRAM_C4D	FES	15q26.1	2.59e-7	0.908	-	-	46	4
Blood clot, DVT, bronchitis, emphysema, asthma, rhinitis, eczema, allergy diagnosed by doctor: None of the above	UK Biobank	FES	15q26.1	3.62e-7	0.00	-		46	4
Neutrophil Count	Astle_et_al_2016	FES	15q26.1	5.14e-7	0.769	-	-	46	4
Myocardial infarction	UK Biobank	FES	15q26.1	7.52e-7	1.44	-	-	46	4
Myocardial infarction, strict	UK Biobank	FES	15q26.1	7.52e-7	1.44	-	-	46	4
Sum Neutrophil Eosinophil Count	Astle_et_al_2016	FES	15q26.1	8.41e-7	0.725	-	-	46	4
Sum Basophil Neutrophil Count	Astle_et_al_2016	FES	15q26.1	9.36e-7	0.725	-	-	46	4
Neutrophill percentage	UK Biobank	FES	15q26.1	0.00000121	0.00	-	-	46	4
Myeloid White Cell Count	Astle_et_al_2016	FES	15q26.1	0.00000144	0.742	-	-	46	4
Granulocyte Count	Astle_et_al_2016	FES	15q26.1	0.00000154	0.670	-	-	46	4
Sensitivity / hurt feelings	UK Biobank	FES	15q26.1	0.00000161	0.750	+	+	46	4
Vascular/heart problems diagnosed by doctor: Heart attack	UK Biobank	FES	15q26.1	0.00000220	1.46	-	-	46	4
Leg predicted mass (right)	UK Biobank	FES	15q26.1	0.00000228	0.981	+	+	46	4
Standing height	UK Biobank	FES	15q26.1	0.00000263	0.00	+	+	46	4
Impedance of leg (left)	UK Biobank	FES	15q26.1	0.00000270	1.22	-	-	46	4
Leg fat-free mass (right)	UK Biobank	FES	15q26.1	0.00000285	0.934	+	+	46	4
Leg fat-free mass (left)	UK Biobank	FES	15q26.1	0.00000397	0.852	+	+	46	4
Non-cancer illness code, self-reported: heart attack/myocardial infarction	UK Biobank	FES	15q26.1	0.00000417	1.58	-	-	46	4
Leg predicted mass (left)	UK Biobank	FES	15q26.1	0.00000523	0.847	+	+	46	4
Impedance of leg (right)	UK Biobank	FES	15q26.1	0.00000621	1.19	-	-	46	4
Diagnoses - main ICD10: I21 Acute myocardial infarction	UK Biobank	FES	15q26.1	0.00000858	1.42	-	-	46	4
Non-cancer illness code, self-reported: high cholesterol	UK Biobank	TXNL4B	16q22.2	2.87e-24	0.682	+	+	49	7	Mêmes traits pour HP & HPR
Red blood cell (erythrocyte) count	UK Biobank	TXNL4B	16q22.2	5.31e-24	0.00451	+	+	49	7
Haemoglobin concentration	UK Biobank	TXNL4B	16q22.2	5.68e-18	0.137	+	+	49	7
Medication for cholesterol, blood pressure or diabetes: Cholesterol lowering medication	UK Biobank	TXNL4B	16q22.2	2.45e-17	0.966	+	+	49	7
Haematocrit percentage	UK Biobank	TXNL4B	16q22.2	7.56e-14	0.112	+	+	49	7
Mean sphered cell volume	UK Biobank	TXNL4B	16q22.2	1.11e-11	0.0130	-	-	49	7
Treatment/medication code: simvastatin (20003_1140861958)	UK Biobank	TXNL4B	16q22.2	2.63e-10	0.861	+	+	49	7
Medication for cholesterol, blood pressure or diabetes: None of the above	UK Biobank	TXNL4B	16q22.2	2.19e-9	0.849	-	-	49	7
Lymphocyte percentage	UK Biobank	TXNL4B	16q22.2	2.40e-9	0.630	-		49	7
Sitting height	UK Biobank	TXNL4B	16q22.2	2.45e-9	0.00217	+	+	49	7
Mean corpuscular volume	UK Biobank	TXNL4B	16q22.2	6.26e-9	0.831	-	-	49	7
Red Blood Cell Count	Astle_et_al_2016	TXNL4B	16q22.2	1.59e-8	0.198	+	+	49	7
Neutrophill percentage	UK Biobank	TXNL4B	16q22.2	2.69e-8	0.523	-		49	7
Forced vital capacity (FVC)	UK Biobank	TXNL4B	16q22.2	2.97e-8	0.964	+		49	7
Arm fat percentage (right)	UK Biobank	TXNL4B	16q22.2	5.05e-8	0.00524	-	+	49	7
Morning/evening person (chronotype)	UK Biobank	TXNL4B	16q22.2	5.28e-8	1.04	+	+	49	7
Arm fat percentage (left)	UK Biobank	TXNL4B	16q22.2	5.74e-8	0.00139	+	+	49	7
Forced expiratory volume in 1-second (FEV1)	UK Biobank	TXNL4B	16q22.2	1.56e-7	0.605	+	-	49	7
Medication for cholesterol, blood pressure, diabetes, or take exogenous hormones: Cholesterol lowering medication	UK Biobank	TXNL4B	16q22.2	5.34e-7	0.302	+	+	49	7
Forced vital capacity (FVC), Best measure	UK Biobank	TXNL4B	16q22.2	6.02e-7	0.512	+	+	49	7
Body mass index (BMI) (21001_raw)	UK Biobank	TXNL4B	16q22.2	0.00000136	0.000469	+		49	7
Body mass index (BMI) (23104_raw)	UK Biobank	TXNL4B	16q22.2	0.00000181	0.000482	+		49	7
Leg fat percentage (right)	UK Biobank	TXNL4B	16q22.2	0.00000223	0.141	+	+	49	7
Time spend outdoors in summer	UK Biobank	TXNL4B	16q22.2	0.00000270	0.000107	+	+	49	7
Mean reticulocyte volume	UK Biobank	TXNL4B	16q22.2	0.00000363	0.0369	+		49	7
LDL Cholesterol NMR	MAGNETIC	TXNL4B	16q22.2	0.00000445	0.812	+	+	49	7
Body fat percentage	UK Biobank	TXNL4B	16q22.2	0.00000501	0.00678	+	+	49	7
Job involves heavy manual or physical work	UK Biobank	TXNL4B	16q22.2	0.00000631	0.00446	+	+	49	7
Hand grip strength (left)	UK Biobank	TXNL4B	16q22.2	0.00000889	0.000284	+	+	49	7
Triglycerides NMR	MAGNETIC	TXNL4B	16q22.2	0.0000113		+	+	49	7
Non-cancer illness code, self-reported: high cholesterol	UK Biobank	HP	16q22.2	1.98e-22	0.755	+	-	48	4
Red blood cell (erythrocyte) count	UK Biobank	HP	16q22.2	7.27e-16	0.300	-	+	48	4
Medication for cholesterol, blood pressure or diabetes: Cholesterol lowering medication	UK Biobank	HP	16q22.2	8.29e-15	0.942	+	-	48	4
Haemoglobin concentration	UK Biobank	HP	16q22.2	1.38e-12	0.275	-	+	48	4
Sitting height	UK Biobank	HP	16q22.2	1.33e-9	0.000319	+	+	48	4
Treatment/medication code: simvastatin (20003_1140861958)	UK Biobank	HP	16q22.2	1.93e-9	0.900	+	-	48	4
Haematocrit percentage	UK Biobank	HP	16q22.2	1.52e-8	0.278	-	+	48	4
Mean sphered cell volume	UK Biobank	HP	16q22.2	8.16e-8	0.00460	-	-	48	4
Triglycerides NMR	MAGNETIC	HP	16q22.2	1.03e-7		+	+	48	4
LDL Cholesterol NMR	MAGNETIC	HP	16q22.2	1.85e-7	0.875	+	+	48	4
Medication for cholesterol, blood pressure or diabetes: None of the above	UK Biobank	HP	16q22.2	2.80e-7	0.791	-	+	48	4
Medication for cholesterol, blood pressure, diabetes, or take exogenous hormones: Cholesterol lowering medication	UK Biobank	HP	16q22.2	4.69e-7	0.395	+	+	48	4
Job involves heavy manual or physical work	UK Biobank	HP	16q22.2	0.00000104	0.00444			48	4
Morning/evening person (chronotype)	UK Biobank	HP	16q22.2	0.00000130	0.0185		-	48	4
Forced vital capacity (FVC)	UK Biobank	HP	16q22.2	0.00000132	0.202	-	-	48	4
Time spend outdoors in summer	UK Biobank	HP	16q22.2	0.00000138	0.000775	+	-	48	4
Forced expiratory volume in 1-second (FEV1)	UK Biobank	HP	16q22.2	0.00000239	0.304	-		48	4
Mean corpuscular volume	UK Biobank	HP	16q22.2	0.00000368	0.783	-	-	48	4
Lymphocyte percentage	UK Biobank	HP	16q22.2	0.00000424	0.135			48	4
Neutrophill percentage	UK Biobank	HP	16q22.2	0.00000449	0.451		-	48	4
Forced vital capacity (FVC), Best measure	UK Biobank	HP	16q22.2	0.00000574	0.0296	-	-	48	4
Mean reticulocyte volume	UK Biobank	HP	16q22.2	0.00000850	0.000243			48	4
Non-cancer illness code, self-reported: high cholesterol	UK Biobank	HPR	16q22.2	2.22e-21	0.532	-	+	44	6
Red blood cell (erythrocyte) count	UK Biobank	HPR	16q22.2	5.76e-20	0.0107	-	+	44	6
Haemoglobin concentration	UK Biobank	HPR	16q22.2	3.15e-15	0.0674	+	+	44	6
Medication for cholesterol, blood pressure or diabetes: Cholesterol lowering medication	UK Biobank	HPR	16q22.2	4.46e-15	0.983	-	+	44	6
Haematocrit percentage	UK Biobank	HPR	16q22.2	2.59e-11	0.0450	+	+	44	6
Sitting height	UK Biobank	HPR	16q22.2	9.18e-11	0.317	+	+	44	6
Arm fat percentage (right)	UK Biobank	HPR	16q22.2	1.28e-9	0.0427	+	+	44	6
Forced expiratory volume in 1-second (FEV1)	UK Biobank	HPR	16q22.2	1.66e-9	0.177	-	-	44	6
Arm fat percentage (left)	UK Biobank	HPR	16q22.2	2.60e-9	0.0345	+	+	44	6
Morning/evening person (chronotype)	UK Biobank	HPR	16q22.2	2.62e-9	0.173	+	+	44	6
Forced vital capacity (FVC)	UK Biobank	HPR	16q22.2	3.45e-9	0.116	-	-	44	6
Mean sphered cell volume	UK Biobank	HPR	16q22.2	3.73e-9	0.00486	-	-	44	6
Treatment/medication code: simvastatin (20003_1140861958)	UK Biobank	HPR	16q22.2	9.57e-9	0.926	-	+	44	6
Mean corpuscular volume	UK Biobank	HPR	16q22.2	3.40e-8	0.803	-	-	44	6
Forced vital capacity (FVC), Best measure	UK Biobank	HPR	16q22.2	4.61e-8	0.0195	-	-	44	6
Red Blood Cell Count	Astle_et_al_2016	HPR	16q22.2	5.07e-8	0.528	-	+	44	6
Body mass index (BMI) (21001_raw)	UK Biobank	HPR	16q22.2	1.73e-7	0.00438	+	+	44	6
Mean reticulocyte volume	UK Biobank	HPR	16q22.2	1.81e-7	0.000993	+		44	6
Leg fat percentage (right)	UK Biobank	HPR	16q22.2	2.37e-7	0.182	+	+	44	6
Body fat percentage	UK Biobank	HPR	16q22.2	3.19e-7	0.00933	+	+	44	6
Medication for cholesterol, blood pressure or diabetes: None of the above	UK Biobank	HPR	16q22.2	4.64e-7	0.849	+	-	44	6
Body mass index (BMI) (23104_raw)	UK Biobank	HPR	16q22.2	5.71e-7	0.00511	+	+	44	6
LDL Cholesterol NMR	MAGNETIC	HPR	16q22.2	5.73e-7	0.821	-	+	44	6
Triglycerides NMR	MAGNETIC	HPR	16q22.2	0.00000231		-	+	44	6
Trunk fat percentage	UK Biobank	HPR	16q22.2	0.00000232	0.00618	+	+	44	6
Leg fat percentage (left)	UK Biobank	HPR	16q22.2	0.00000236	0.0631	+	+	44	6
Leg fat mass (right)	UK Biobank	HPR	16q22.2	0.00000542	0.00151	+	+	44	6
Whole body fat mass	UK Biobank	HPR	16q22.2	0.00000713	0.000213	+	+	44	6
Weight (21002_raw)	UK Biobank	HPR	16q22.2	0.00000745	0.000374	+	+	44	6
Trunk fat mass	UK Biobank	HPR	16q22.2	0.00000790	0.000243	+	+	44	6
Arm fat mass (right)	UK Biobank	HPR	16q22.2	0.00000982	0.00105	+	+	44	6
Trunk fat percentage	UK Biobank	BECN1	17q21.31	0.00000361	0.000289	+	+	24	2
Diagnoses - main ICD10: K63 Other diseases of intestine	UK Biobank	LAMA5	20q13.33	3.68e-11	0.891	+	+	44	6
Diagnoses - main ICD10: D12 Benign neoplasm of colon, rectum, anus and anal canal	UK Biobank	LAMA5	20q13.33	6.02e-10	0.179	+	+	44	6
Platelet distribution width	UK Biobank	LAMA5	20q13.33	3.65e-8	0.616	+	+	44	6
Platelet crit	UK Biobank	LAMA5	20q13.33	9.14e-8	0.486	-	-	44	6
Height	GIANT	LAMA5	20q13.33	1.36e-7	0.613	+	+	9	5
Standing height	UK Biobank	LAMA5	20q13.33	9.77e-7	0.158	+	+	44	6
Illnesses of father: Bowel cancer	UK Biobank	LAMA5	20q13.33	0.00000174	0.446	-		44	6
Reticulocyte Count	Astle_et_al_2016	LAMA5	20q13.33	0.00000196	0.919	+	+	44	6
Diagnoses - main ICD10: K63 Other diseases of intestine	UK Biobank	CABLES2	20q13.33	5.51e-11	0.518	-	-	49	3
Diagnoses - main ICD10: D12 Benign neoplasm of colon, rectum, anus and anal canal	UK Biobank	CABLES2	20q13.33	2.90e-10	0.507	-	-	49	3
Standing height	UK Biobank	CABLES2	20q13.33	3.43e-8	0.273	-	-	49	3
Platelet crit	UK Biobank	CABLES2	20q13.33	3.71e-8	0.394	+	+	49	3
Illnesses of father: Bowel cancer	UK Biobank	CABLES2	20q13.33	0.00000296	0.351	-	-	49	3
Height	GIANT	CABLES2	20q13.33	0.00000506	0.772	-	-	17	7
Platelet distribution width	UK Biobank	CABLES2	20q13.33	0.00000824	0.0525	-	-	49	3
Maternal smoking around birth	UK Biobank	CHRNA4	20q13.33	2.72e-13	0.0505	-	-	23	12
Number of cigarettes previously smoked daily	UK Biobank	CHRNA4	20q13.33	5.18e-12	0.787	+	+	23	12
Forced expiratory volume in 1-second (FEV1)	UK Biobank	CHRNA4	20q13.33	3.19e-11	0.0103	+	+	23	12
Forced expiratory volume in 1-second (FEV1), Best measure	UK Biobank	CHRNA4	20q13.33	4.55e-11	0.00449	+	+	23	12
Current tobacco smoking	UK Biobank	CHRNA4	20q13.33	8.39e-11	0.131	-	-	23	12
Time from waking to first cigarette	UK Biobank	CHRNA4	20q13.33	6.62e-9	0.907	+	+	23	12
Smoking status: Current	UK Biobank	CHRNA4	20q13.33	3.00e-8	0.173	-		23	12
Forced vital capacity (FVC)	UK Biobank	CHRNA4	20q13.33	3.16e-7	0.0978	-	-	23	12
Forced vital capacity (FVC), Best measure	UK Biobank	CHRNA4	20q13.33	6.56e-7	0.00679	-	-	23	12
Peak expiratory flow (PEF)	UK Biobank	CHRNA4	20q13.33	0.00000351	0.628	-	+	23	12
