# Supplementary material for: A trans‐omic Mendelian randomization study of parental lifespan uncovers novel aging biology and therapeutic candidates for chronic diseases
Source: Aging Cell. 2021 Oct 27;20(11):e13497. doi: 10.1111/acel.13497 (PMC8590095; doi:10.1111/acel.13497)
Supplement: Supplementary file 15 — Table S15 [file ACEL-20-e13497-s015.xlsx]

## Sheet: Feuil1
Supplementary Table 15	Disease-related traits associated with parental lifespan eGenes in the phenome-wide Mendelian randomization study in FinnGen after correction for multiple testing
Exposure	Chromosome band	Tissue	Outcome	Category	Beta	Standard Error	P-value	N SNPs IV	Cases	Controls	MR Method
CELSR2	1p13.3	Liver	Statin medication	Other	-0.15	0.023	4.6e-11	27	42193	93445	Inverse variance weighted
CELSR2	1p13.3	Liver	Disorders of lipoprotein metabolism and other lipidaemias	Endocrine, nutritional and metabolic diseases	-0.08	0.017	4.8e-07	27	8852	122763	Inverse variance weighted
CELSR2	1p13.3	Liver	Coronary atherosclerosis	Circulatory system	-0.10	0.020	1.9e-06	27	14972	115774	Inverse variance weighted
CELSR2	1p13.3	Liver	Diseases of arteries, arterioles and capillaries (FINNGEN)	Other	-0.09	0.019	3.3e-06	27	5601	73341	Inverse variance weighted
CELSR2	1p13.3	Liver	Hard cardiovascular diseases	Circulatory system	-0.06	0.012	7.8e-06	27	18671	116967	Inverse variance weighted
CELSR2	1p13.3	Liver	Coronary artery bypass grafting	Circulatory system	-0.12	0.027	1.4e-05	27	3669	127487	Inverse variance weighted
CELSR2	1p13.3	Liver	Coronary revascularization (ANGIO or CABG)	Circulatory system	-0.11	0.025	1.5e-05	27	8151	115774	Inverse variance weighted
CELSR2	1p13.3	Liver	Paralytic strabismus	Eye and adnexa	0.20	0.047	2.2e-05	27	525	131288	Inverse variance weighted
CELSR2	1p13.3	Liver	Benign lipomatous neoplasm of skin and subcutaneous tissue of limbs	Other	0.18	0.042	2.5e-05	27	650	134988	Inverse variance weighted
CELSR2	1p13.3	Liver	Benign lipomatous neoplasm of skin and subcutaneous tissue of limbs (other cancers excluded from controls)	Other	0.18	0.043	2.5e-05	27	650	119473	Inverse variance weighted
CELSR2	1p13.3	Liver	Ischemic heart diseases	Circulatory system	-0.07	0.016	3.3e-05	27	19864	115774	Inverse variance weighted
CELSR2	1p13.3	Liver	Ischaemic heart disease, wide definition	Circulatory system	-0.07	0.017	4.3e-05	27	20283	115355	Inverse variance weighted
CELSR2	1p13.3	Liver	Pure hypercholesterolaemia	Endocrine, nutritional and metabolic diseases	-0.09	0.021	6.3e-05	27	5503	122763	Inverse variance weighted
PSRC1	1p13.3	Nerve	Peritonsillar abscess	Respiratory system	-0.53	0.112	2.1e-06	13	2346	105742	Inverse variance weighted
PSRC1	1p13.3	Nerve	Statin medication	Other	-0.61	0.139	9.9e-06	13	42193	93445	Inverse variance weighted
PSRC1	1p13.3	Nerve	Plantar fascial fibromatosis	Musculoskeletal system and connective tissue	-0.76	0.177	1.9e-05	13	903	105147	Inverse variance weighted
PSRC1	1p13.3	Nerve	Disorders of ocular muscles, binocular movement, accommodation and refraction	Eye and adnexa	0.34	0.080	2.1e-05	13	4350	131288	Inverse variance weighted
PSRC1	1p13.3	Nerve	Traumatic subdural haemorrhage	Other	0.75	0.178	2.5e-05	13	925	128042	Inverse variance weighted
PSRC1	1p13.3	Nerve	severe traumatic brain injury, does not include concussion	Other	0.59	0.143	4.5e-05	13	1820	133818	Inverse variance weighted
SORT1	1p13.3	Liver	Coronary atherosclerosis	Circulatory system	-0.09	0.015	1.7e-09	24	14972	115774	Inverse variance weighted
SORT1	1p13.3	Liver	Statin medication	Other	-0.13	0.021	2.1e-09	24	42193	93445	Inverse variance weighted
SORT1	1p13.3	Liver	Coronary artery bypass grafting	Circulatory system	-0.13	0.024	6.7e-08	24	3669	127487	Inverse variance weighted
SORT1	1p13.3	Liver	Coronary revascularization (ANGIO or CABG)	Circulatory system	-0.11	0.021	9.6e-08	24	8151	115774	Inverse variance weighted
SORT1	1p13.3	Liver	Hard cardiovascular diseases	Circulatory system	-0.05	0.010	4.8e-07	24	18671	116967	Inverse variance weighted
SORT1	1p13.3	Liver	Ischaemic heart disease, wide definition	Circulatory system	-0.06	0.012	5.8e-07	24	20283	115355	Inverse variance weighted
SORT1	1p13.3	Liver	Major coronary heart disease event	Circulatory system	-0.06	0.012	6.0e-07	24	13753	121885	Inverse variance weighted
SORT1	1p13.3	Liver	Disorders of lipoprotein metabolism and other lipidaemias	Endocrine, nutritional and metabolic diseases	-0.07	0.014	1.0e-06	24	8852	122763	Inverse variance weighted
SORT1	1p13.3	Liver	Coronary angiopasty	Circulatory system	-0.09	0.018	1.1e-06	24	5464	127487	Inverse variance weighted
SORT1	1p13.3	Liver	Ischemic heart diseases	Circulatory system	-0.06	0.012	1.2e-06	24	19864	115774	Inverse variance weighted
SORT1	1p13.3	Liver	Pure hypercholesterolaemia	Endocrine, nutritional and metabolic diseases	-0.09	0.018	1.9e-06	24	5503	122763	Inverse variance weighted
SORT1	1p13.3	Liver	Haemmorrhoids and perianal venous thrombosis	Digestive system	-0.10	0.023	5.9e-06	24	2390	114323	Inverse variance weighted
SORT1	1p13.3	Liver	Angina pectoris	Circulatory system	-0.07	0.016	7.3e-06	24	12131	115774	Inverse variance weighted
SORT1	1p13.3	Liver	Schizoaffective disorder	Mental and behavioural disorders	0.17	0.039	8.4e-06	24	1290	129876	Inverse variance weighted
SORT1	1p13.3	Liver	Major coronary heart disease event excluding revascularizations	Circulatory system	-0.05	0.012	3.1e-05	24	11429	121855	Inverse variance weighted
SORT1	1p13.3	Liver	Acne vulgaris	Skin and subcutaneous tissue	0.23	0.057	4.4e-05	24	551	131216	Inverse variance weighted
SORT1	1p13.3	Liver	Metabolic disorders	Endocrine, nutritional and metabolic diseases	-0.04	0.011	4.9e-05	24	12875	122763	Inverse variance weighted
KCNK3	2p23.3	Brain	Arthropathies	Musculoskeletal system and connective tissue	-0.16	0.027	5.3e-09	5	42902	92736	Inverse variance weighted
KCNK3	2p23.3	Brain	Arthrosis	Musculoskeletal system and connective tissue	-0.21	0.041	5.5e-07	5	22373	92736	Inverse variance weighted
KCNK3	2p23.3	Brain	Depression medications	Other	-0.17	0.037	7.2e-06	5	35420	40375	Inverse variance weighted
KCNK3	2p23.3	Brain	Hernia of abodminal wall	Other	-0.31	0.073	2.1e-05	5	4393	131245	Inverse variance weighted
KCNK3	2p23.3	Brain	Finngen Rheumatological endpoints	Other	-0.14	0.033	3.0e-05	5	26944	108694	Inverse variance weighted
KCNK3	2p23.3	Brain	Other arthrosis	Musculoskeletal system and connective tissue	-0.25	0.061	3.9e-05	5	6066	92736	Inverse variance weighted
KCNK3	2p23.3	Brain	Diseases of the musculoskeletal system and connective tissue	Musculoskeletal system and connective tissue	-0.10	0.024	3.9e-05	5	70147	65491	Inverse variance weighted
KCNK3	2p23.3	Brain	Other nutritional deficiencies	Endocrine, nutritional and metabolic diseases	-0.28	0.070	4.7e-05	5	4922	130716	Inverse variance weighted
KCNK3	2p23.3	Brain	Hypertensive diseases	Circulatory system	-0.25	0.061	5.7e-05	5	34280	101358	Inverse variance weighted
ADD1	4p16.3	Thyroid	Cerebral aneurysm, nonruptured	Circulatory system	-1.06	0.219	1.3e-06	23	555	126115	Inverse variance weighted
ADD1	4p16.3	Thyroid	Aneurysms, operations, SAH	Circulatory system	-0.65	0.146	8.8e-06	23	1258	126115	Inverse variance weighted
ADD1	4p16.3	Thyroid	Other headache syndromes	Nervous system	0.33	0.078	2.3e-05	23	4872	110963	Inverse variance weighted
ADD1	4p16.3	Thyroid	Shortness of breath	Other	0.22	0.054	3.4e-05	23	9517	126121	Inverse variance weighted
ADD1	4p16.3	Thyroid	Migraine	Nervous system	0.31	0.076	5.2e-05	23	5123	110963	Inverse variance weighted
HTT	4p16.3	Muscle	Disorders of mineral metabolism	Endocrine, nutritional and metabolic diseases	0.76	0.153	6.0e-07	23	504	122763	Inverse variance weighted
HTT	4p16.3	Muscle	Inflammatory disease of cervix uteri	Genitourinary system	-0.54	0.120	8.0e-06	23	677	69526	Inverse variance weighted
HTT	4p16.3	Muscle	Umbilical hernia	Digestive system	-0.27	0.065	2.8e-05	23	2455	118562	Inverse variance weighted
HTT	4p16.3	Muscle	Hydrocele	Genitourinary system	-0.33	0.079	2.8e-05	23	1584	46067	Inverse variance weighted
HTT	4p16.3	Muscle	Neurological diseases	Nervous system	-0.08	0.019	4.1e-05	23	41523	94115	Inverse variance weighted
HTT	4p16.3	Muscle	Other and unspecified glaucoma	Eye and adnexa	-0.66	0.163	4.5e-05	23	404	130461	Inverse variance weighted
HTT	4p16.3	Muscle	Obesity related asthma	Other	-0.38	0.093	4.7e-05	23	2274	87915	Inverse variance weighted
ATP5MF	7q22.1	Thyroid	Other disorders of the genitourinary system	Genitourinary system	1.31	0.249	1.5e-07	20	998	134640	Inverse variance weighted
ATP5MF	7q22.1	Thyroid	Paralytic strabismus	Eye and adnexa	1.60	0.333	1.5e-06	20	525	131288	Inverse variance weighted
ATP5MF	7q22.1	Thyroid	Smoking: yes	Other	0.29	0.068	1.7e-05	20	19690	69354	Inverse variance weighted
ATP5MF	7q22.1	Thyroid	Heart failure,strict	Circulatory system	0.43	0.101	2.6e-05	20	7736	121609	Inverse variance weighted
ATP5MF	7q22.1	Thyroid	Heart failure,strict (more controls excluded)	Circulatory system	0.43	0.101	2.6e-05	20	7736	121609	Inverse variance weighted
ATP5MF	7q22.1	Thyroid	Coronary artery bypass grafting	Circulatory system	0.61	0.148	3.6e-05	20	3669	127487	Inverse variance weighted
ATP5MF	7q22.1	Thyroid	Other enthesopathies	Musculoskeletal system and connective tissue	-0.55	0.134	4.0e-05	20	3295	105147	Inverse variance weighted
ATP5MF	7q22.1	Thyroid	Nasal polyp	Respiratory system	-0.80	0.197	4.7e-05	20	1982	105742	Inverse variance weighted
CCDC71L	7q22.3	Artery	Coronary atherosclerosis	Circulatory system	0.26	0.050	2.9e-07	10	14972	115774	Inverse variance weighted
CCDC71L	7q22.3	Artery	Ischaemic heart disease, wide definition	Circulatory system	0.24	0.050	1.0e-06	10	20283	115355	Inverse variance weighted
CCDC71L	7q22.3	Artery	Ischemic heart diseases	Circulatory system	0.22	0.048	3.5e-06	10	19864	115774	Inverse variance weighted
CCDC71L	7q22.3	Artery	Major coronary heart disease event	Circulatory system	0.20	0.050	5.5e-05	10	13753	121885	Inverse variance weighted
POM121C	7q11.23	Nerve	Other peripheral vertigo	Ear and mastoid process	0.72	0.142	3.6e-07	14	804	130102	Inverse variance weighted
POM121C	7q11.23	Nerve	Colon adenocarcinoma	Neoplasms	-0.70	0.147	2.0e-06	14	763	134875	Inverse variance weighted
POM121C	7q11.23	Nerve	Colon adenocarcinoma (other cancers excluded from controls)	Neoplasms	-0.69	0.146	2.3e-06	14	763	120006	Inverse variance weighted
POM121C	7q11.23	Nerve	Kela-cod for severe mental illness	Mental and behavioural disorders	-0.37	0.083	9.2e-06	14	6347	128800	Inverse variance weighted
POM121C	7q11.23	Nerve	Postmenopausal bleeding	Genitourinary system	-0.30	0.074	3.8e-05	14	3665	43366	Inverse variance weighted
POM121C	7q11.23	Nerve	Gonarthrosis	Musculoskeletal system and connective tissue	0.22	0.054	6.1e-05	14	13797	92736	Inverse variance weighted
NRG1	8p12	Whole	Melanocytic naevi	Other	0.21	0.039	4.0e-08	24	2300	133338	Inverse variance weighted
NRG1	8p12	Whole	Melanocytic naevi (other cancers excluded from controls)	Other	0.21	0.039	4.3e-08	24	2300	118247	Inverse variance weighted
NRG1	8p12	Whole	Thyrotoxicosis	Other	-0.19	0.041	2.7e-06	24	2256	132795	Inverse variance weighted
NRG1	8p12	Whole	Preterm labour and delivery	Other	-0.19	0.040	3.3e-06	24	2309	64901	Inverse variance weighted
NRG1	8p12	Whole	Pain in abdomen/pelvis	Other	0.06	0.013	6.1e-06	24	28753	84181	Inverse variance weighted
NRG1	8p12	Whole	Pain (limb, back, neck, head abdominally)	Other	0.05	0.011	7.0e-06	24	51457	83918	Inverse variance weighted
NRG1	8p12	Whole	Thyrotoxicosis with toxic multinodular goitre	Endocrine, nutritional and metabolic diseases	-0.40	0.088	7.4e-06	24	457	133382	Inverse variance weighted
NRG1	8p12	Whole	Soft tissue disorders	Musculoskeletal system and connective tissue	0.05	0.012	9.8e-06	24	30491	105147	Inverse variance weighted
SH2B3	12q24.12	Thyroid	Bronchitis	Other	0.27	0.057	1.8e-06	6	15536	120102	Inverse variance weighted
SH2B3	12q24.12	Thyroid	Postmenopausal bleeding	Genitourinary system	-0.50	0.123	5.7e-05	6	3665	43366	Inverse variance weighted
CHRNA3	15q25.1	Colon	Other abnormal uterine and caginal bleeding	Genitourinary system	0.31	0.062	8.4e-07	10	4073	43366	Inverse variance weighted
CHRNA3	15q25.1	Colon	Early onset COPD	Other	-0.65	0.151	1.8e-05	10	2079	131729	Inverse variance weighted
CHRNA3	15q25.1	Colon	Early onset COPD (more controls excluded)	Other	-0.65	0.151	1.8e-05	10	2079	131729	Inverse variance weighted
CHRNA3	15q25.1	Colon	Wet age-related macular degeneration	Other	-0.44	0.108	5.6e-05	10	1141	92308	Inverse variance weighted
CHRNA3	15q25.1	Colon	Asthma/COPD (KELA code 203)	Respiratory system	-0.15	0.038	5.8e-05	10	11222	117047	Inverse variance weighted
FES	15q26.1	Cells	Chronic diseases of tonsils and adenoids	Respiratory system	0.09	0.016	3.7e-09	35	14200	105742	Inverse variance weighted
FES	15q26.1	Cells	Hypertension	Circulatory system	-0.10	0.018	4.0e-09	35	34257	101358	Inverse variance weighted
FES	15q26.1	Cells	Hypertensive diseases	Circulatory system	-0.10	0.018	4.5e-09	35	34280	101358	Inverse variance weighted
FES	15q26.1	Cells	Hypertension, essential	Circulatory system	-0.11	0.021	4.3e-08	35	26215	101358	Inverse variance weighted
FES	15q26.1	Cells	Hypertensive diseases (excluding secondary)	Other	-0.11	0.020	9.4e-08	35	34280	73341	Inverse variance weighted
FES	15q26.1	Cells	Diseases of arteries, arterioles and capillaries (FINNGEN)	Other	-0.15	0.029	1.9e-07	35	5601	73341	Inverse variance weighted
FES	15q26.1	Cells	Coronary atherosclerosis	Circulatory system	-0.10	0.020	9.0e-07	35	14972	115774	Inverse variance weighted
FES	15q26.1	Cells	Substance abuse (more controls excluded)	Other	0.11	0.022	1.1e-06	35	7559	105179	Inverse variance weighted
FES	15q26.1	Cells	Malignant neoplasm of breast (other cancers excluded from controls)	Neoplasms	0.13	0.028	2.2e-06	35	3920	68070	Inverse variance weighted
FES	15q26.1	Cells	Diseases of arteries, arterioles and capillaries	Circulatory system	-0.10	0.020	3.1e-06	35	7213	128425	Inverse variance weighted
FES	15q26.1	Cells	Primary_lymphoid and hematopoietic malignant neoplasms (other cancers excluded from controls)	Other	0.17	0.038	6.0e-06	35	1799	120006	Inverse variance weighted
FES	15q26.1	Cells	Malignant neoplasm of breast	Neoplasms	0.12	0.027	7.1e-06	35	3920	72468	Inverse variance weighted
FES	15q26.1	Cells	Primary_lymphoid and hematopoietic malignant neoplasms	Other	0.17	0.038	1.4e-05	35	1799	133839	Inverse variance weighted
FES	15q26.1	Cells	Gonarthrosis, primary, with knee surgery	Musculoskeletal system and connective tissue	0.11	0.025	1.7e-05	35	4947	123296	Inverse variance weighted
FES	15q26.1	Cells	Peripheral artery disease	Circulatory system	-0.12	0.028	2.4e-05	35	4287	128425	Inverse variance weighted
FES	15q26.1	Cells	Substance abuse	Other	0.09	0.020	3.2e-05	35	7559	128079	Inverse variance weighted
FES	15q26.1	Cells	Other female pelvic inflammatory diseases	Genitourinary system	0.17	0.042	3.3e-05	35	1741	69526	Inverse variance weighted
FES	15q26.1	Cells	Mental and behavioural disorders due to psychoctive substance use	Mental and behavioural disorders	0.08	0.020	3.4e-05	35	7618	128020	Inverse variance weighted
FES	15q26.1	Cells	Ischaemic heart disease, wide definition	Circulatory system	-0.07	0.017	5.0e-05	35	20283	115355	Inverse variance weighted
FURIN	15q26.1	Artery	Any mental disorder	Other	-0.26	0.052	8.3e-07	13	30438	105200	Inverse variance weighted
FURIN	15q26.1	Artery	Any mental disorder, or suicide (or attempt)	Other	-0.26	0.052	8.3e-07	13	30438	105200	Inverse variance weighted
FURIN	15q26.1	Artery	Any mental disorder, or suicide (or attempt) (more controls excluded)	Other	-0.26	0.052	8.3e-07	13	30438	105200	Inverse variance weighted
FURIN	15q26.1	Artery	Psychiatric diseases	Mental and behavioural disorders	-0.22	0.046	1.7e-06	13	31483	104155	Inverse variance weighted
FURIN	15q26.1	Artery	Any mental disorder, or suicide (or attempt), or psychic disorders complicating pregnancy, partum or puerperum or nerve system disorders	Other	-0.26	0.054	1.9e-06	13	30582	105056	Inverse variance weighted
FURIN	15q26.1	Artery	Any mental disorder, or suicide (or attempt), or psychic disorders complicating pregnancy, partum or puerperum or nerve system disorders (more controls excluded)	Other	-0.26	0.054	1.9e-06	13	30582	105056	Inverse variance weighted
FURIN	15q26.1	Cells	Carcinoma in situ of skin	Other	-1.09	0.233	3.2e-06	19	739	134899	Inverse variance weighted
FURIN	15q26.1	Cells	Carcinoma in situ of skin (other cancers excluded from controls)	Other	-1.09	0.234	3.3e-06	19	739	119540	Inverse variance weighted
FURIN	15q26.1	Artery	All anxiety disorders	Mental and behavioural disorders	-0.38	0.086	9.3e-06	13	6679	124251	Inverse variance weighted
FURIN	15q26.1	Artery	Anxiety disorders (more controls excluded)	Other	-0.35	0.079	9.9e-06	13	11600	105200	Inverse variance weighted
FURIN	15q26.1	Artery	Neurotic, stress-related and somatoform disorders	Mental and behavioural disorders	-0.30	0.070	1.5e-05	13	11387	124251	Inverse variance weighted
FURIN	15q26.1	Artery	Anxiety disorders	Other	-0.30	0.071	2.4e-05	13	11600	124038	Inverse variance weighted
PSMA4	15q25.1	Whole	Early onset COPD	Other	1.22	0.250	9.5e-07	10	2079	131729	Inverse variance weighted
PSMA4	15q25.1	Whole	Early onset COPD (more controls excluded)	Other	1.22	0.250	9.5e-07	10	2079	131729	Inverse variance weighted
PSMA4	15q25.1	Whole	Obsessive-compulsive disorder	Mental and behavioural disorders	1.77	0.381	3.5e-06	10	583	124251	Inverse variance weighted
PSMA4	15q25.1	Whole	COPD, hospital admissions	Other	1.01	0.220	4.5e-06	10	3844	131794	Inverse variance weighted
PSMA4	15q25.1	Whole	COPD (mode)	Other	1.08	0.251	1.5e-05	10	3350	88801	Inverse variance weighted
PSMA4	15q25.1	Whole	Other disorders of skin and subcutaneous tissue	Skin and subcutaneous tissue	-0.48	0.112	1.7e-05	10	6548	129090	Inverse variance weighted
PSMA4	15q25.1	Whole	Other specified/unspecified soft tissue disorders	Musculoskeletal system and connective tissue	1.67	0.396	2.5e-05	10	509	105147	Inverse variance weighted
PSMA4	15q25.1	Whole	COPD, early/later onset	Other	0.96	0.230	2.7e-05	10	3909	131729	Inverse variance weighted
PSMA4	15q25.1	Whole	COPD, early/later onset (more controls excluded)	Other	0.96	0.230	2.7e-05	10	3909	131729	Inverse variance weighted
PSMA4	15q25.1	Whole	Other chronic obstructive pulmonary disease	Respiratory system	0.96	0.232	3.5e-05	10	3909	117047	Inverse variance weighted
PSMA4	15q25.1	Whole	Perforation of tympanic membrane	Ear and mastoid process	-1.29	0.320	5.8e-05	10	897	129169	Inverse variance weighted
PSMA4	15q25.1	Whole	Malignant neoplasm of respiratory system and intrathoracic organs	Neoplasms	1.23	0.307	5.9e-05	10	1101	134537	Inverse variance weighted
HP	16q22.2	Liver	Alzheimer's disease, wide definition	Nervous system	0.50	0.079	2.0e-10	15	3697	131941	Inverse variance weighted
HP	16q22.2	Liver	Alzheimer's disease, wide definition (more controls excluded)	Nervous system	0.53	0.090	6.3e-09	15	3697	72206	Inverse variance weighted
HP	16q22.2	Liver	Dementia	Mental and behavioural disorders	0.37	0.071	2.1e-07	15	4742	129771	Inverse variance weighted
HP	16q22.2	Brain	Cystitis	Genitourinary system	-0.13	0.026	2.3e-07	10	4768	121747	Inverse variance weighted
HP	16q22.2	Liver	Alzheimer disease (more controls excluded)	Nervous system	0.49	0.099	6.3e-07	15	2568	72206	Inverse variance weighted
HP	16q22.2	Liver	Benign lipomatous neoplasm of skin and subcutaneous tissue of limbs (other cancers excluded from controls)	Other	-1.24	0.256	1.2e-06	15	650	119473	Inverse variance weighted
HP	16q22.2	Liver	Alzheimer disease	Nervous system	0.45	0.093	1.2e-06	15	2568	133070	Inverse variance weighted
HP	16q22.2	Liver	Benign lipomatous neoplasm of skin and subcutaneous tissue of limbs	Other	-1.24	0.256	1.3e-06	15	650	134988	Inverse variance weighted
HP	16q22.2	Liver	Dementia in Alzheimer disease	Mental and behavioural disorders	0.67	0.145	4.0e-06	15	1519	129771	Inverse variance weighted
HP	16q22.2	Liver	Benign neoplasm of other and unspecified female genital organs (other cancers excluded from controls)	Other	-0.94	0.207	5.8e-06	15	422	67721	Inverse variance weighted
HP	16q22.2	Liver	Other and unspcified rosacea	Skin and subcutaneous tissue	1.04	0.230	6.0e-06	15	578	131216	Inverse variance weighted
HP	16q22.2	Liver	Benign neoplasm of other and unspecified female genital organs	Other	-0.92	0.206	8.4e-06	15	422	75966	Inverse variance weighted
HP	16q22.2	Liver	Polyp of the female genital tract	Genitourinary system	-0.30	0.067	9.3e-06	15	4653	43366	Inverse variance weighted
HP	16q22.2	Liver	Generalized anxiety disorder	Mental and behavioural disorders	0.57	0.130	1.0e-05	15	1105	124251	Inverse variance weighted
HP	16q22.2	Liver	Presbycusis	Ear and mastoid process	0.61	0.141	1.4e-05	15	990	122327	Inverse variance weighted
HP	16q22.2	Liver	Aneurysms, operations, SAH	Circulatory system	0.52	0.120	1.7e-05	15	1258	126115	Inverse variance weighted
HP	16q22.2	Liver	Other diseases of gallbladder	Digestive system	0.91	0.211	1.8e-05	15	404	121348	Inverse variance weighted
HP	16q22.2	Liver	Blepharochalasis	Eye and adnexa	0.37	0.088	2.4e-05	15	2503	126532	Inverse variance weighted
HP	16q22.2	Liver	Inflammatory disorders of breast	Genitourinary system	0.96	0.227	2.4e-05	15	405	71310	Inverse variance weighted
HP	16q22.2	Brain	Suppurative and unspecified otitis media	Ear and mastoid process	-0.12	0.029	3.0e-05	10	3715	129169	Inverse variance weighted
HP	16q22.2	Liver	Other noninfective gastroenteritis and colitis	Digestive system	0.39	0.094	3.2e-05	15	2016	131163	Inverse variance weighted
HP	16q22.2	Liver	Other degenerative diseases of the nervous system	Nervous system	0.34	0.084	4.3e-05	15	2999	132639	Inverse variance weighted
HP	16q22.2	Liver	Visual field defects	Eye and adnexa	-0.67	0.166	5.4e-05	15	656	131199	Inverse variance weighted
HPR	16q22.2	Brain	Other and unspcified rosacea	Skin and subcutaneous tissue	-0.25	0.028	1.0e-19	41	578	131216	Inverse variance weighted
HPR	16q22.2	Brain	Pure hypercholesterolaemia	Endocrine, nutritional and metabolic diseases	0.07	0.009	3.4e-14	41	5503	122763	Inverse variance weighted
HPR	16q22.2	Brain	Arthropod-borne viral fevers and viral haemorrhagic fevers	Infectious and parasitic diseases	0.16	0.022	2.1e-13	41	866	134772	Inverse variance weighted
HPR	16q22.2	Brain	Cystitis	Genitourinary system	-0.07	0.010	4.5e-13	41	4768	121747	Inverse variance weighted
HPR	16q22.2	Brain	Disorders of lipoprotein metabolism and other lipidaemias	Endocrine, nutritional and metabolic diseases	0.05	0.008	1.6e-12	41	8852	122763	Inverse variance weighted
HPR	16q22.2	Brain	Statin medication	Other	0.05	0.007	3.3e-12	41	42193	93445	Inverse variance weighted
HPR	16q22.2	Brain	Rosacea	Skin and subcutaneous tissue	-0.16	0.025	8.4e-11	41	705	131216	Inverse variance weighted
HPR	16q22.2	Brain	Cerebral aneurysm, nonruptured	Circulatory system	-0.18	0.028	1.2e-10	41	555	126115	Inverse variance weighted
HPR	16q22.2	Brain	Benign lipomatous neoplasm of skin and subcutaneous tissue of limbs (other cancers excluded from controls)	Other	0.23	0.037	2.5e-10	41	650	119473	Inverse variance weighted
HPR	16q22.2	Brain	Benign neoplasm of middle ear and respiratory system	Other	-0.17	0.027	3.8e-10	41	574	135064	Inverse variance weighted
HPR	16q22.2	Brain	Benign lipomatous neoplasm of skin and subcutaneous tissue of limbs	Other	0.23	0.037	4.1e-10	41	650	134988	Inverse variance weighted
HPR	16q22.2	Brain	Benign neoplasm of middle ear and respiratory system (other cancers excluded from controls)	Other	-0.17	0.027	4.9e-10	41	574	119538	Inverse variance weighted
HPR	16q22.2	Brain	Diseases of liver	Digestive system	-0.09	0.015	5.5e-10	41	2965	132673	Inverse variance weighted
HPR	16q22.2	Brain	Other diseases of urinary system	Genitourinary system	-0.04	0.006	1.5e-09	41	13891	121747	Inverse variance weighted
HPR	16q22.2	Brain	Mental retardation	Mental and behavioural disorders	-0.19	0.032	2.0e-09	41	423	135215	Inverse variance weighted
HPR	16q22.2	Brain	Aneurysms, operations, SAH	Circulatory system	-0.11	0.019	3.8e-09	41	1258	126115	Inverse variance weighted
HPR	16q22.2	Brain	Dementia in Alzheimer disease	Mental and behavioural disorders	-0.12	0.021	5.2e-09	41	1519	129771	Inverse variance weighted
HPR	16q22.2	Brain	Schizophrenia	Mental and behavioural disorders	-0.11	0.019	8.0e-09	41	3296	129876	Inverse variance weighted
HPR	16q22.2	Brain	Hallux rigidus	Musculoskeletal system and connective tissue	-0.12	0.021	8.4e-09	41	1491	92736	Inverse variance weighted
HPR	16q22.2	Brain	Vascular dementia	Circulatory system	-0.16	0.027	8.7e-09	41	622	130780	Inverse variance weighted
HPR	16q22.2	Brain	Metabolic disorders	Endocrine, nutritional and metabolic diseases	0.04	0.006	8.9e-09	41	12875	122763	Inverse variance weighted
HPR	16q22.2	Brain	Vascular dementia	Mental and behavioural disorders	-0.15	0.027	9.2e-09	41	639	130896	Inverse variance weighted
HPR	16q22.2	Brain	Neuromuscular dysfuntion of bladder	Genitourinary system	-0.14	0.024	1.0e-08	41	724	121747	Inverse variance weighted
HPR	16q22.2	Brain	Benign neoplasm: Skin of other and unspecified parts of face (other cancers excluded from controls)	Other	0.11	0.020	8.1e-08	41	1063	119160	Inverse variance weighted
HPR	16q22.2	Brain	Macular pucker	Other	0.13	0.025	9.7e-08	41	708	126333	Inverse variance weighted
HPR	16q22.2	Brain	Asthma, hospital admissions , main diagnosis only	Other	0.04	0.007	1.0e-07	41	11330	124308	Inverse variance weighted
HPR	16q22.2	Brain	Paralytic ileus and intestinal obstruction	Digestive system	0.07	0.014	1.4e-07	41	2276	114323	Inverse variance weighted
HPR	16q22.2	Brain	Ankylosing spondylitis	Musculoskeletal system and connective tissue	-0.15	0.028	1.4e-07	41	819	103091	Inverse variance weighted
HPR	16q22.2	Brain	Benign neoplasm: Skin of other and unspecified parts of face	Other	0.11	0.020	1.5e-07	41	1063	134575	Inverse variance weighted
HPR	16q22.2	Brain	Alzheimer's disease (Early onset)	Other	-0.17	0.031	1.6e-07	41	434	133066	Inverse variance weighted
HPR	16q22.2	Brain	Generalized anxiety disorder	Mental and behavioural disorders	-0.11	0.020	1.6e-07	41	1105	124251	Inverse variance weighted
HPR	16q22.2	Brain	Benign lipomatous neoplasm (other cancers excluded from controls)	Other	0.06	0.012	2.2e-07	41	2936	117567	Inverse variance weighted
HPR	16q22.2	Brain	Asthma (more controls excluded)	Respiratory system	0.04	0.007	2.6e-07	41	12099	85305	Inverse variance weighted
HPR	16q22.2	Brain	Benign lipomatous neoplasm	Other	0.06	0.012	3.7e-07	41	2936	132702	Inverse variance weighted
HPR	16q22.2	Brain	Alzheimer's disease (Early onset) (more controls excluded)	Other	-0.16	0.032	7.5e-07	41	434	72206	Inverse variance weighted
HPR	16q22.2	Brain	Asthma (only as main-diagnosis) (more controls excluded)	Respiratory system	0.03	0.007	7.8e-07	41	11335	85305	Inverse variance weighted
HPR	16q22.2	Brain	Benign neoplasm of other and unspecified female genital organs (other cancers excluded from controls)	Other	0.16	0.032	7.9e-07	41	422	67721	Inverse variance weighted
HPR	16q22.2	Brain	Osteoporosis	Musculoskeletal system and connective tissue	0.09	0.017	1.0e-06	41	1898	130265	Inverse variance weighted
HPR	16q22.2	Brain	Benign neoplasm of other and unspecified female genital organs	Other	0.15	0.032	1.5e-06	41	422	75966	Inverse variance weighted
HPR	16q22.2	Brain	Other or unspecified ileus, impaction or obstruction	Digestive system	0.08	0.017	1.5e-06	41	1567	114323	Inverse variance weighted
HPR	16q22.2	Brain	Other disorders of the genitourinary system	Genitourinary system	0.10	0.021	1.6e-06	41	998	134640	Inverse variance weighted
HPR	16q22.2	Brain	Inflammatory disease of uterus	Genitourinary system	0.10	0.020	1.6e-06	41	1225	69526	Inverse variance weighted
HPR	16q22.2	Brain	Asthma	Respiratory system	0.03	0.007	1.7e-06	41	12099	87915	Inverse variance weighted
HPR	16q22.2	Brain	Fibroblastic disorders	Musculoskeletal system and connective tissue	-0.07	0.014	1.8e-06	41	2472	105147	Inverse variance weighted
HPR	16q22.2	Brain	Visual field defects	Eye and adnexa	0.12	0.026	2.0e-06	41	656	131199	Inverse variance weighted
HPR	16q22.2	Brain	Presbycusis	Ear and mastoid process	-0.11	0.023	2.0e-06	41	990	122327	Inverse variance weighted
HPR	16q22.2	Brain	Palmar fascial fibromatosis [Dupuytren]	Musculoskeletal system and connective tissue	-0.08	0.017	2.3e-06	41	1564	105147	Inverse variance weighted
HPR	16q22.2	Brain	Asthma (mode)	Other	0.03	0.007	2.7e-06	41	11484	88114	Inverse variance weighted
HPR	16q22.2	Brain	Colorectal cancer	Neoplasms	0.08	0.017	2.8e-06	41	1573	134065	Inverse variance weighted
HPR	16q22.2	Brain	Puerperal sepsis	Other	-0.15	0.032	2.8e-06	41	426	74929	Inverse variance weighted
HPR	16q22.2	Brain	Postpartum haemorrhage	Other	-0.08	0.017	2.9e-06	41	1861	64901	Inverse variance weighted
HPR	16q22.2	Brain	Other noninfective gastroenteritis and colitis	Digestive system	-0.07	0.015	4.5e-06	41	2016	131163	Inverse variance weighted
HPR	16q22.2	Brain	Asthma (only as main-diagnosis)	Respiratory system	0.03	0.007	4.7e-06	41	11335	87915	Inverse variance weighted
HPR	16q22.2	Brain	Colorectal cancer (other cancers excluded from controls)	Neoplasms	0.08	0.017	5.5e-06	41	1573	120006	Inverse variance weighted
HPR	16q22.2	Brain	Vascular disorders of the intestines	Digestive system	0.15	0.034	5.5e-06	41	431	114323	Inverse variance weighted
HPR	16q22.2	Brain	Other cataract	Eye and adnexa	-0.05	0.010	6.0e-06	41	4759	118250	Inverse variance weighted
HPR	16q22.2	Brain	Alzheimer's disease, wide definition (more controls excluded)	Nervous system	-0.08	0.017	6.3e-06	41	3697	72206	Inverse variance weighted
HPR	16q22.2	Brain	Alzheimer's disease, wide definition	Nervous system	-0.07	0.016	7.3e-06	41	3697	131941	Inverse variance weighted
HPR	16q22.2	Brain	Asthma, unspecified (mode) (more controls excluded)	Other	0.04	0.009	7.4e-06	41	5467	85305	Inverse variance weighted
HPR	16q22.2	Brain	Trigger finger	Musculoskeletal system and connective tissue	0.09	0.020	8.7e-06	41	1156	105147	Inverse variance weighted
HPR	16q22.2	Brain	Malignant neoplasm of digestive organs	Neoplasms	0.06	0.013	1.1e-05	41	2772	132866	Inverse variance weighted
HPR	16q22.2	Brain	Tubulo-interstitial nephritis, not spesified as acute or chronic	Genitourinary system	0.11	0.025	1.6e-05	41	665	125548	Inverse variance weighted
HPR	16q22.2	Brain	Inguinal hernia	Digestive system	0.03	0.007	1.7e-05	41	10546	118562	Inverse variance weighted
HPR	16q22.2	Brain	Respiratory insufficiency	Other	-0.13	0.031	1.8e-05	41	477	88801	Inverse variance weighted
HPR	16q22.2	Brain	Malignant neoplasm of digestive organs (other cancers excluded from controls)	Neoplasms	0.05	0.013	2.0e-05	41	2772	120006	Inverse variance weighted
HPR	16q22.2	Brain	All anxiety disorders	Mental and behavioural disorders	-0.05	0.011	2.1e-05	41	6679	124251	Inverse variance weighted
HPR	16q22.2	Brain	Other specified and unspecified personality disorders	Mental and behavioural disorders	0.08	0.020	2.7e-05	41	1132	132005	Inverse variance weighted
HPR	16q22.2	Brain	Polyp of the female genital tract	Genitourinary system	0.04	0.010	2.9e-05	41	4653	43366	Inverse variance weighted
HPR	16q22.2	Brain	Asthma, unspecified (mode)	Other	0.04	0.009	3.2e-05	41	5467	87915	Inverse variance weighted
HPR	16q22.2	Brain	Chronic sinusitis	Respiratory system	0.04	0.010	3.8e-05	41	4980	105742	Inverse variance weighted
HPR	16q22.2	Brain	malignant neoplasm of male genital organs	Neoplasms	-0.05	0.013	4.0e-05	41	3401	55849	Inverse variance weighted
HPR	16q22.2	Brain	Other infectious diseases	Infectious and parasitic diseases	-0.10	0.025	4.6e-05	41	696	134942	Inverse variance weighted
HPR	16q22.2	Brain	Cardiomyopathy	Circulatory system	0.06	0.016	5.5e-05	41	1883	99433	Inverse variance weighted
HPR	16q22.2	Brain	Malignant neoplasm of prostate	Neoplasms	-0.05	0.013	6.2e-05	41	3282	55968	Inverse variance weighted
TXNL4B	16q22.2	Brain	Alzheimer's disease, wide definition	Nervous system	-0.16	0.028	2.8e-08	11	3697	131941	Inverse variance weighted
TXNL4B	16q22.2	Brain	Other and unspcified rosacea	Skin and subcutaneous tissue	-0.38	0.068	2.8e-08	11	578	131216	Inverse variance weighted
TXNL4B	16q22.2	Brain	Behauvioural and emotional disorders with onset usually occuring in childhood and adolescence	Mental and behavioural disorders	0.22	0.042	8.9e-08	11	1389	134249	Inverse variance weighted
TXNL4B	16q22.2	Brain	Postpartum haemorrhage	Other	-0.19	0.036	9.9e-08	11	1861	64901	Inverse variance weighted
TXNL4B	16q22.2	Brain	Benign neoplasm: Colon (other cancers excluded from controls)	Other	-0.12	0.023	2.1e-07	11	4194	116917	Inverse variance weighted
TXNL4B	16q22.2	Brain	Benign neoplasm: Colon	Other	-0.12	0.023	2.7e-07	11	4194	131444	Inverse variance weighted
TXNL4B	16q22.2	Brain	Other behavioural and emotional disorders with onset usually occuring in childhood and adolescence	Mental and behavioural disorders	0.37	0.074	4.9e-07	11	412	134249	Inverse variance weighted
TXNL4B	16q22.2	Brain	Smoking: yes	Other	0.07	0.015	8.0e-07	11	19690	69354	Inverse variance weighted
TXNL4B	16q22.2	Brain	Alcoholic liver disease	Other	-0.27	0.057	2.2e-06	11	849	134789	Inverse variance weighted
TXNL4B	16q22.2	Brain	Alcoholic liver disease	Digestive system	-0.27	0.057	2.3e-06	11	849	132673	Inverse variance weighted
TXNL4B	16q22.2	Brain	Alzheimer's disease, wide definition (more controls excluded)	Nervous system	-0.16	0.034	2.5e-06	11	3697	72206	Inverse variance weighted
TXNL4B	16q22.2	Brain	Visual impairment including blindness (binocular or monocular)	Eye and adnexa	0.32	0.068	2.5e-06	11	526	131199	Inverse variance weighted
TXNL4B	16q22.2	Brain	Paralytic ileus and intestinal obstruction	Digestive system	0.15	0.031	2.5e-06	11	2276	114323	Inverse variance weighted
TXNL4B	16q22.2	Brain	Presbycusis	Ear and mastoid process	-0.23	0.050	3.2e-06	11	990	122327	Inverse variance weighted
TXNL4B	16q22.2	Brain	Ankylosing spondylitis	Musculoskeletal system and connective tissue	-0.25	0.054	3.6e-06	11	819	103091	Inverse variance weighted
TXNL4B	16q22.2	Brain	Benign neoplasm of colon, rectum, anus and anal canal	Other	-0.10	0.021	6.5e-06	11	5217	130421	Inverse variance weighted
TXNL4B	16q22.2	Brain	Benign neoplasm of middle ear and respiratory system (other cancers excluded from controls)	Other	-0.29	0.065	6.6e-06	11	574	119538	Inverse variance weighted
TXNL4B	16q22.2	Brain	Benign neoplasm of colon, rectum, anus and anal canal (other cancers excluded from controls)	Other	-0.10	0.021	6.7e-06	11	5217	116151	Inverse variance weighted
TXNL4B	16q22.2	Brain	Benign neoplasm of middle ear and respiratory system	Other	-0.29	0.065	7.0e-06	11	574	135064	Inverse variance weighted
TXNL4B	16q22.2	Brain	Smoking: current or former smoker	Other	0.05	0.011	7.6e-06	11	40801	47094	Inverse variance weighted
TXNL4B	16q22.2	Brain	Osteoporosis	Musculoskeletal system and connective tissue	0.16	0.035	9.2e-06	11	1898	130265	Inverse variance weighted
TXNL4B	16q22.2	Brain	Inflammatory disorders of breast	Genitourinary system	-0.35	0.080	1.0e-05	11	405	71310	Inverse variance weighted
TXNL4B	16q22.2	Brain	Rosacea	Skin and subcutaneous tissue	-0.24	0.057	1.8e-05	11	705	131216	Inverse variance weighted
TXNL4B	16q22.2	Brain	Pure hypercholesterolaemia	Endocrine, nutritional and metabolic diseases	0.10	0.025	2.5e-05	11	5503	122763	Inverse variance weighted
TXNL4B	16q22.2	Brain	Diseases of liver	Digestive system	-0.18	0.044	2.8e-05	11	2965	132673	Inverse variance weighted
TXNL4B	16q22.2	Brain	Benign lipomatous neoplasm of skin and subcutaneous tissue of limbs (other cancers excluded from controls)	Other	0.48	0.115	3.0e-05	11	650	119473	Inverse variance weighted
TXNL4B	16q22.2	Brain	Benign lipomatous neoplasm of skin and subcutaneous tissue of limbs	Other	0.48	0.115	3.1e-05	11	650	134988	Inverse variance weighted
TXNL4B	16q22.2	Brain	Hydrocele	Genitourinary system	-0.16	0.039	3.5e-05	11	1584	46067	Inverse variance weighted
TXNL4B	16q22.2	Brain	Tubulo-interstitial nephritis, not spesified as acute or chronic	Genitourinary system	0.24	0.058	3.7e-05	11	665	125548	Inverse variance weighted
TXNL4B	16q22.2	Brain	Dementia	Mental and behavioural disorders	-0.10	0.025	5.6e-05	11	4742	129771	Inverse variance weighted
TXNL4B	16q22.2	Brain	Arthropod-borne viral fevers and viral haemorrhagic fevers	Infectious and parasitic diseases	0.26	0.064	6.4e-05	11	866	134772	Inverse variance weighted
AL121832.2	20q13.33	Brain	Osteoporosis with pathological fracture (FG)	Other	-0.32	0.069	2.3e-06	34	451	108694	Inverse variance weighted
CABLES2	20q13.33	Muscle	Generalized epilepsy	Other	-0.44	0.092	1.7e-06	26	1031	132214	Inverse variance weighted
CABLES2	20q13.33	Muscle	Generalized epilepsy	Other	-0.45	0.102	1.1e-05	26	837	132214	Inverse variance weighted
CABLES2	20q13.33	Muscle	Other anxiety disorders	Mental and behavioural disorders	-0.20	0.046	1.8e-05	26	4424	124251	Inverse variance weighted
CABLES2	20q13.33	Muscle	Glaucoma	Eye and adnexa	0.18	0.044	2.9e-05	26	5177	130461	Inverse variance weighted
CABLES2	20q13.33	Muscle	Glaucoma suspect	Eye and adnexa	0.24	0.058	3.7e-05	26	2843	130461	Inverse variance weighted
CABLES2	20q13.33	Muscle	Other disorders of penis	Genitourinary system	0.45	0.112	4.6e-05	26	720	46067	Inverse variance weighted
CABLES2	20q13.33	Muscle	Generalized epilepsy	Other	-0.49	0.123	6.2e-05	26	568	132214	Inverse variance weighted
LAMA5	20q13.33	Liver	Pre-eclampsia	Other	0.21	0.052	4.9e-05	16	1324	73538	Inverse variance weighted
