# Supplementary material for: A trans‐omic Mendelian randomization study of parental lifespan uncovers novel aging biology and therapeutic candidates for chronic diseases
Source: Aging Cell. 2021 Oct 27;20(11):e13497. doi: 10.1111/acel.13497 (PMC8590095; doi:10.1111/acel.13497)
Supplement: Supplementary file 16 — Table S16 [file ACEL-20-e13497-s007.xlsx]

## Sheet: Feuil1
Supplementary Table 16	Disease-related traits associated with parental lifespan eProteins in the phenome-wide Mendelian randomization study in FinnGen after correction for multiple testing
Exposure	Outcome	Category	Beta	Standard Error	P-value	N SNPs IV	Cases	Controls	MR Method
ASIP	Diaphragmatic hernia	Digestive system	0.19	0.029	4.1e-11	18	3425	118562	Inverse variance weighted
ASIP	Carcinoma in situ of skin of other and unspecified parts of face (other cancers excluded from controls)	Other	0.44	0.084	1.8e-07	18	413	119746	Inverse variance weighted
ASIP	Carcinoma in situ of skin of other and unspecified parts of face	Other	0.42	0.081	2.4e-07	18	413	135225	Inverse variance weighted
ASIP	Hyperplasia of prostate	Genitourinary system	0.14	0.027	4.7e-07	18	7648	46067	Inverse variance weighted
ASIP	Other malignant neoplasms of skin (=non-melanoma skin cancer) (other cancers excluded from controls)	Neoplasms	0.32	0.064	5.0e-07	18	1553	120006	Inverse variance weighted
ASIP	Malignant neoplasm of skin (other cancers excluded from controls)	Neoplasms	0.32	0.064	5.0e-07	18	1553	120006	Inverse variance weighted
ASIP	Other viral diseases	Infectious and parasitic diseases	0.18	0.036	5.5e-07	18	2033	133605	Inverse variance weighted
ASIP	Other malignant neoplasms of skin (=non-melanoma skin cancer)	Neoplasms	0.32	0.063	5.6e-07	18	1553	134085	Inverse variance weighted
ASIP	Malignant neoplasm of skin	Neoplasms	0.32	0.063	5.6e-07	18	1553	134085	Inverse variance weighted
ASIP	Diseases of oesophagus, stomach and duodenum	Digestive system	0.06	0.013	2.6e-06	18	17669	117969	Inverse variance weighted
ASIP	Retained placenta and membranes, without haemorrhage	Other	-0.30	0.066	3.6e-06	18	610	64901	Inverse variance weighted
ASIP	Gastro-oesophageal reflux disease	Digestive system	0.09	0.020	3.7e-06	18	7722	117969	Inverse variance weighted
ASIP	Actinic keratosis	Skin and subcutaneous tissue	0.19	0.041	3.9e-06	18	2633	132578	Inverse variance weighted
ASIP	Other menopausal disorders	Genitourinary system	0.36	0.079	5.4e-06	18	720	43366	Inverse variance weighted
ASIP	Female infertility, tubal origin	Genitourinary system	-0.40	0.090	7.7e-06	18	431	72762	Inverse variance weighted
ASIP	Premature rupture of membranes	Other	-0.19	0.043	9.6e-06	18	1469	65746	Inverse variance weighted
ASIP	Chronic pancreatitis	Digestive system	-0.25	0.058	1.4e-05	18	914	121348	Inverse variance weighted
ASIP	Other noninflammatory disorders of vulva and perineum	Genitourinary system	0.27	0.063	1.6e-05	18	686	43366	Inverse variance weighted
ASIP	Deforming dorsopathies	Musculoskeletal system and connective tissue	0.14	0.033	1.9e-05	18	2602	103091	Inverse variance weighted
ASIP	Demyelenating diseases of the central nervous system	Nervous system	0.26	0.061	2.0e-05	18	706	134932	Inverse variance weighted
ASIP	Other gastritis (incl. Duodenitis)	Digestive system	0.15	0.036	2.0e-05	18	2375	117969	Inverse variance weighted
ASIP	Complications predominantly related to the puerperium	Other	-0.18	0.043	2.1e-05	18	1459	74929	Inverse variance weighted
ASIP	Malignat neoplasms	Other	0.11	0.026	2.3e-05	18	15632	40375	Inverse variance weighted
ASIP	Skin changes due to chronic exposure to nonionizing radiation	Skin and subcutaneous tissue	0.16	0.039	2.7e-05	18	2754	132578	Inverse variance weighted
ASIP	MS-disease / Multiple Sclerosis	Nervous system	0.28	0.067	2.8e-05	18	579	134734	Inverse variance weighted
ASIP	ILD, hospital admission 2, with pulmonary infections	Other	0.28	0.067	3.4e-05	18	598	101428	Inverse variance weighted
ASIP	Idiopathic gout	Other	0.31	0.075	3.8e-05	18	465	133697	Inverse variance weighted
ASIP	Allergic urticaria	Skin and subcutaneous tissue	0.26	0.063	3.8e-05	18	672	131988	Inverse variance weighted
ASIP	Diseases of arteries, arterioles and capillaries	Circulatory system	0.08	0.021	4.7e-05	18	7213	128425	Inverse variance weighted
ASIP	Carcinoma in situ of skin (other cancers excluded from controls)	Other	0.34	0.084	5.0e-05	18	739	119540	Inverse variance weighted
ASIP	Cervical disc disorders	Musculoskeletal system and connective tissue	-0.10	0.026	5.0e-05	18	4493	103091	Inverse variance weighted
ASIP	Radiation-related disorders of the skin and subcutaneous tissue	Skin and subcutaneous tissue	0.15	0.036	5.3e-05	18	3060	132578	Inverse variance weighted
ASIP	Benign neoplasm of eye and adnexa	Other	-0.25	0.062	5.8e-05	18	673	134965	Inverse variance weighted
ASIP	Alzheimer's disease (Late onset)	Other	-0.19	0.047	6.2e-05	18	1798	133057	Inverse variance weighted
ASIP	Carcinoma in situ of skin	Other	0.32	0.080	6.3e-05	18	739	134899	Inverse variance weighted
ASPN	Otitis media, unspecified	Ear and mastoid process	0.33	0.047	2.2e-12	27	898	129169	Inverse variance weighted
ASPN	Other disorders of skin and subcutaneous tissue, not elsewhere classified	Skin and subcutaneous tissue	0.21	0.039	4.7e-08	27	1257	129090	Inverse variance weighted
ASPN	Benign lipomatous neoplasm of skin and subcutaneous tissue of limbs	Other	0.30	0.056	8.3e-08	27	650	134988	Inverse variance weighted
ASPN	Benign lipomatous neoplasm of skin and subcutaneous tissue of limbs (other cancers excluded from controls)	Other	0.30	0.056	8.4e-08	27	650	119473	Inverse variance weighted
ASPN	Other diseases of blood and blood-forming organs	Blood, blood-forming organs, the immune mechanism	0.19	0.035	9.7e-08	27	1598	134040	Inverse variance weighted
ASPN	Other specified/unspecified systemic involvement of connective tissue	Musculoskeletal system and connective tissue	-0.34	0.065	2.0e-07	27	465	132489	Inverse variance weighted
ASPN	Presbycusis	Ear and mastoid process	-0.24	0.049	7.7e-07	27	990	122327	Inverse variance weighted
ASPN	Osteoporosis with pathological fracture (FG)	Other	0.32	0.067	1.8e-06	27	451	108694	Inverse variance weighted
ASPN	Dermatitis due to substances taken internally	Skin and subcutaneous tissue	0.28	0.058	1.9e-06	27	577	124171	Inverse variance weighted
ASPN	Disorders of continuity of bone	Musculoskeletal system and connective tissue	0.27	0.058	2.5e-06	27	590	130265	Inverse variance weighted
ASPN	Influenza and pneumonia	Respiratory system	0.05	0.012	3.9e-06	27	17091	118547	Inverse variance weighted
ASPN	Other osteochondropathies	Musculoskeletal system and connective tissue	0.24	0.053	4.4e-06	27	697	133612	Inverse variance weighted
ASPN	Snoring	Other	-0.11	0.024	7.2e-06	27	4270	61946	Inverse variance weighted
ASPN	Diseases of the respiratory system	Respiratory system	0.03	0.008	8.7e-06	27	63376	72262	Inverse variance weighted
ASPN	Asthma-related infections	Other	0.04	0.009	8.9e-06	27	34210	101428	Inverse variance weighted
ASPN	COPD/asthma related infections	Other	0.04	0.009	8.9e-06	27	34210	101428	Inverse variance weighted
ASPN	Unspecified abortion	Other	0.29	0.064	8.9e-06	27	479	64578	Inverse variance weighted
ASPN	COPD/asthma/ILD related infections	Other	0.04	0.009	8.9e-06	27	34210	101428	Inverse variance weighted
ASPN	Benign neoplasm: Ascending colon (other cancers excluded from controls)	Other	0.23	0.053	9.7e-06	27	717	119504	Inverse variance weighted
ASPN	Retained placenta and membranes, without haemorrhage	Other	-0.25	0.057	9.7e-06	27	610	64901	Inverse variance weighted
ASPN	COPD/asthma related pneumonia or pneumonia derived septichaemia	Other	0.05	0.012	1.0e-05	27	15947	101428	Inverse variance weighted
ASPN	COPD/asthma/ILD related pneumonia or pneumonia derived septichaemia	Other	0.05	0.012	1.0e-05	27	15947	101428	Inverse variance weighted
ASPN	Diseases of liver	Digestive system	-0.11	0.026	1.2e-05	27	2965	132673	Inverse variance weighted
ASPN	Asthma-related pneumonia	Other	0.05	0.012	1.6e-05	27	15892	101428	Inverse variance weighted
ASPN	Benign neoplasm: Ascending colon	Other	0.23	0.053	1.8e-05	27	717	134921	Inverse variance weighted
ASPN	Other diseases of oesophagus	Digestive system	0.20	0.046	1.9e-05	27	930	117969	Inverse variance weighted
ASPN	Otosclerosis	Ear and mastoid process	-0.21	0.049	2.1e-05	27	842	130102	Inverse variance weighted
ASPN	Pneumonia (excl. viral and due to other infectious organisms not elsewhere classified)	Respiratory system	0.05	0.012	2.1e-05	27	15503	120135	Inverse variance weighted
ASPN	Age-related macular degeneration (whether dry or wet)	Eye and adnexa	-0.15	0.036	2.2e-05	27	2080	127562	Inverse variance weighted
ASPN	Hallux rigidus	Musculoskeletal system and connective tissue	0.16	0.037	2.7e-05	27	1491	92736	Inverse variance weighted
ASPN	Other disorders of eye and adnexa	Eye and adnexa	-0.19	0.047	3.0e-05	27	1066	134572	Inverse variance weighted
ASPN	Agranulocytosis	Blood, blood-forming organs, the immune mechanism	0.21	0.050	3.5e-05	27	782	134040	Inverse variance weighted
ASPN	Ganglion	Musculoskeletal system and connective tissue	0.12	0.030	3.5e-05	27	2272	105147	Inverse variance weighted
ASPN	All pneumoniae	Respiratory system	0.05	0.012	3.6e-05	27	15771	119867	Inverse variance weighted
ASPN	Diseases of the musculoskeletal system and connective tissue	Musculoskeletal system and connective tissue	0.03	0.008	3.7e-05	27	70147	65491	Inverse variance weighted
ASPN	Arthropathies	Musculoskeletal system and connective tissue	0.03	0.008	3.8e-05	27	42902	92736	Inverse variance weighted
ASPN	Primary open-angle glaucoma	Eye and adnexa	-0.12	0.028	4.0e-05	27	2695	130461	Inverse variance weighted
ASPN	Inflammatory diseases of prostate (prostatitis)	Genitourinary system	0.18	0.043	4.2e-05	27	1117	46067	Inverse variance weighted
ASPN	Other arthrosis	Musculoskeletal system and connective tissue	0.08	0.021	4.3e-05	27	6066	92736	Inverse variance weighted
ASPN	Chronic ulcer of skin, not elsewhere classified	Skin and subcutaneous tissue	0.27	0.067	6.2e-05	27	435	129090	Inverse variance weighted
ASPN	Other viral diseases	Infectious and parasitic diseases	0.12	0.031	6.4e-05	27	2033	133605	Inverse variance weighted
ENPP7	Benign paroxysmal vertigo	Ear and mastoid process	0.09	0.023	4.7e-05	16	2194	130102	Inverse variance weighted
ENPP7	Diseases of the blood and blood-forming organs and certain disorders involving the immune mechanism	Blood, blood-forming organs, the immune mechanism	-0.04	0.011	5.3e-05	16	10898	124740	Inverse variance weighted
HP	Statin medication	Other	-0.09	0.007	5.4e-45	89	42193	93445	Inverse variance weighted
HP	Disorders of lipoprotein metabolism and other lipidaemias	Endocrine, nutritional and metabolic diseases	-0.08	0.008	3.6e-22	89	8852	122763	Inverse variance weighted
HP	Pure hypercholesterolaemia	Endocrine, nutritional and metabolic diseases	-0.09	0.010	7.7e-19	89	5503	122763	Inverse variance weighted
HP	Chalazion	Eye and adnexa	-0.17	0.020	4.7e-17	89	1047	126532	Inverse variance weighted
HP	Metabolic disorders	Endocrine, nutritional and metabolic diseases	-0.05	0.006	5.5e-16	89	12875	122763	Inverse variance weighted
HP	Polyarhtrosis	Musculoskeletal system and connective tissue	-0.13	0.017	2.3e-13	89	1571	92736	Inverse variance weighted
HP	Cystitis	Genitourinary system	0.07	0.010	1.1e-12	89	4768	121747	Inverse variance weighted
HP	Endocrine, nutritional and metabolic diseases	Endocrine, nutritional and metabolic diseases	-0.03	0.005	1.1e-11	89	46472	89166	Inverse variance weighted
HP	Other disorders of the genitourinary system	Genitourinary system	-0.14	0.021	3.6e-11	89	998	134640	Inverse variance weighted
HP	Diseases of inner ear	Ear and mastoid process	0.06	0.009	4.7e-11	89	5536	130102	Inverse variance weighted
HP	Lung transplantation	Other	0.16	0.025	1.1e-10	89	701	134937	Inverse variance weighted
HP	Previously done organ transplantation	Other	0.16	0.025	1.2e-10	89	701	131959	Inverse variance weighted
HP	Other and unspcified rosacea	Skin and subcutaneous tissue	0.18	0.029	3.3e-10	89	578	131216	Inverse variance weighted
HP	Diseases of the ear and mastoid process	Ear and mastoid process	0.03	0.005	3.9e-10	89	23485	112153	Inverse variance weighted
HP	Disorders of vestibular function (Vertigo)	Ear and mastoid process	0.06	0.010	4.0e-10	89	4373	130102	Inverse variance weighted
HP	Benign lipomatous neoplasm of skin and subcutaneous tissue of limbs	Other	-0.17	0.027	5.0e-10	89	650	134988	Inverse variance weighted
HP	Benign lipomatous neoplasm of skin and subcutaneous tissue of limbs (other cancers excluded from controls)	Other	-0.17	0.027	5.0e-10	89	650	119473	Inverse variance weighted
HP	Unspecified/other endometriosis	Genitourinary system	0.15	0.024	8.1e-10	89	783	43366	Inverse variance weighted
HP	Coxarthrosis, primary	Musculoskeletal system and connective tissue	-0.06	0.010	3.6e-09	89	5570	130068	Inverse variance weighted
HP	Coxarthrosis,	Musculoskeletal system and connective tissue	-0.05	0.009	2.1e-08	89	6197	92736	Inverse variance weighted
HP	Other shoulder lesions	Musculoskeletal system and connective tissue	0.15	0.026	2.1e-08	89	640	105147	Inverse variance weighted
HP	Enthesopathies of lower limb, excluding foot	Musculoskeletal system and connective tissue	0.08	0.015	5.1e-08	89	2072	103091	Inverse variance weighted
HP	Primary coxarthrosis, bilateral	Other	-0.07	0.014	1.0e-07	89	2439	129441	Inverse variance weighted
HP	Other infectious diseases	Infectious and parasitic diseases	0.14	0.026	1.1e-07	89	696	134942	Inverse variance weighted
HP	Other infective otitis externa	Ear and mastoid process	0.16	0.030	1.8e-07	89	519	132918	Inverse variance weighted
HP	Other disorders of eye and adnexa	Eye and adnexa	0.10	0.020	2.1e-07	89	1066	134572	Inverse variance weighted
HP	Diseases of arteries, arterioles and capillaries (FINNGEN)	Other	-0.06	0.012	2.7e-07	89	5601	73341	Inverse variance weighted
HP	Coxarthrosis, primary, with hip surgery	Musculoskeletal system and connective tissue	-0.06	0.011	2.7e-07	89	4048	130068	Inverse variance weighted
HP	Coxarthrosis [arthrosis of hip](FG)	Other	-0.05	0.009	4.0e-07	89	6197	108694	Inverse variance weighted
HP	Inflammatory diseases of the central nervous system	Nervous system	0.12	0.024	4.0e-07	89	751	134887	Inverse variance weighted
HP	Peripheral artery disease	Circulatory system	-0.06	0.011	4.1e-07	89	4287	128425	Inverse variance weighted
HP	Meningitis	Other	0.17	0.033	5.0e-07	89	465	40375	Inverse variance weighted
HP	Generalized epilepsy	Other	-0.14	0.028	5.3e-07	89	568	132214	Inverse variance weighted
HP	Female infertility, cervigal, vaginal, other or unspecified origin	Genitourinary system	0.06	0.013	6.1e-07	89	3196	72762	Inverse variance weighted
HP	Peripheral atherosclerosis	Other	-0.06	0.013	6.3e-07	89	3976	100700	Inverse variance weighted
HP	Dry age-related macular degeneration (includes geographic atrophy)	Other	0.09	0.019	7.0e-07	89	1410	92054	Inverse variance weighted
HP	Mental retardation	Mental and behavioural disorders	0.16	0.033	9.1e-07	89	423	135215	Inverse variance weighted
HP	Atherosclerosis, excluding cerebral, coronary and PAD	Circulatory system	-0.06	0.012	9.2e-07	89	3986	128425	Inverse variance weighted
HP	Benign neoplasm of other and ill-defined parts of digestive system	Other	0.09	0.018	9.4e-07	89	1397	134241	Inverse variance weighted
HP	Benign neoplasm of other and ill-defined parts of digestive system (other cancers excluded from controls)	Other	0.09	0.018	1.2e-06	89	1397	118972	Inverse variance weighted
HP	Age-related macular degeneration (whether dry or wet)	Eye and adnexa	0.07	0.015	1.3e-06	89	2080	127562	Inverse variance weighted
HP	Rosacea	Skin and subcutaneous tissue	0.12	0.025	1.3e-06	89	705	131216	Inverse variance weighted
HP	Achilles tendinitis	Musculoskeletal system and connective tissue	0.10	0.021	1.4e-06	89	1006	103091	Inverse variance weighted
HP	False labour	Other	0.06	0.012	1.4e-06	89	3691	65746	Inverse variance weighted
HP	Maternal care for other known or suspected fetal problems	Other	0.07	0.015	1.7e-06	89	2129	65746	Inverse variance weighted
HP	Puerperal sepsis	Other	0.15	0.032	1.7e-06	89	426	74929	Inverse variance weighted
HP	Disorders of the thyroid gland	Endocrine, nutritional and metabolic diseases	-0.03	0.006	1.8e-06	89	18307	117331	Inverse variance weighted
HP	Benign neoplasm: Transverse colon	Other	-0.14	0.029	1.9e-06	89	581	135057	Inverse variance weighted
HP	Arthropathies	Musculoskeletal system and connective tissue	-0.02	0.004	2.0e-06	89	42902	92736	Inverse variance weighted
HP	Arthrosis	Musculoskeletal system and connective tissue	-0.03	0.006	3.0e-06	89	22373	92736	Inverse variance weighted
HP	Benign neoplasm: Transverse colon (other cancers excluded from controls)	Other	-0.13	0.029	3.1e-06	89	581	119590	Inverse variance weighted
HP	Hyperlipidaemia, other/unspecified	Endocrine, nutritional and metabolic diseases	-0.06	0.013	3.4e-06	89	2869	122763	Inverse variance weighted
HP	Tinnitus	Ear and mastoid process	0.07	0.014	3.6e-06	89	2108	122327	Inverse variance weighted
HP	Hypothyroidism,other/unspecified	Endocrine, nutritional and metabolic diseases	-0.03	0.007	3.9e-06	89	15410	117331	Inverse variance weighted
HP	Female infertility	Genitourinary system	0.06	0.014	5.4e-06	89	3626	43366	Inverse variance weighted
HP	Asthma/COPD (KELA code 203)	Respiratory system	-0.03	0.007	5.5e-06	89	11222	117047	Inverse variance weighted
HP	Maternal care related to the fetus and amniotic cavity and possible delivery problems	Other	0.03	0.008	5.5e-06	89	10642	65746	Inverse variance weighted
HP	Chronic lower respiratory diseases	Respiratory system	-0.03	0.006	7.5e-06	89	18591	117047	Inverse variance weighted
HP	Chronic laryngitis and laryngotracheitis	Respiratory system	0.09	0.020	8.2e-06	89	1220	105742	Inverse variance weighted
HP	Benign paroxysmal vertigo	Ear and mastoid process	0.06	0.014	8.5e-06	89	2194	130102	Inverse variance weighted
HP	Other arthrosis	Musculoskeletal system and connective tissue	-0.04	0.010	1.0e-05	89	6066	92736	Inverse variance weighted
HP	Vascular disorders of the intestines	Digestive system	-0.16	0.036	1.2e-05	89	431	114323	Inverse variance weighted
HP	Genitourinary diseases	Genitourinary system	0.02	0.004	1.2e-05	89	61779	73859	Inverse variance weighted
HP	Asthma, unspecified (mode) (more controls excluded)	Other	-0.04	0.010	1.5e-05	89	5467	85305	Inverse variance weighted
HP	Meniere's disease	Ear and mastoid process	0.09	0.022	1.6e-05	89	942	130102	Inverse variance weighted
HP	Glomerular disorders in diseases classified elsewhere	Genitourinary system	0.10	0.023	1.8e-05	89	1005	133250	Inverse variance weighted
HP	Nonalcoholic fatty liver disease	Digestive system	-0.13	0.030	1.8e-05	89	485	135153	Inverse variance weighted
HP	Other disorders of cornea	Eye and adnexa	-0.11	0.025	2.0e-05	89	706	130011	Inverse variance weighted
HP	Other spirochaetal diseases	Infectious and parasitic diseases	0.11	0.025	2.1e-05	89	674	134964	Inverse variance weighted
HP	Other diseases of biliary tract	Digestive system	-0.13	0.030	2.4e-05	89	585	121348	Inverse variance weighted
HP	Hypothyroidism, levothyroxin purchases	Other	-0.04	0.009	3.0e-05	89	15285	40440	Inverse variance weighted
HP	Asthma, unspecified (mode)	Other	-0.04	0.010	3.1e-05	89	5467	87915	Inverse variance weighted
HP	Hydrocele	Genitourinary system	0.07	0.017	3.2e-05	89	1584	46067	Inverse variance weighted
HP	Hypothyroidism and >3 levothyroxin purchases	Other	-0.04	0.009	3.4e-05	89	15285	40375	Inverse variance weighted
HP	Other specified/unspecified disorders of synovium and tendon +Other specified/unspecified bursopathies	Musculoskeletal system and connective tissue	-0.14	0.033	3.4e-05	89	412	105147	Inverse variance weighted
HP	Hypothyroidism (congenital or acquired)	Other	-0.04	0.009	3.5e-05	89	15434	40375	Inverse variance weighted
HP	Arthropod-borne viral fevers and viral haemorrhagic fevers	Infectious and parasitic diseases	-0.11	0.027	3.6e-05	89	866	134772	Inverse variance weighted
HP	Chronic diseases of tonsils and adenoids	Respiratory system	0.03	0.008	3.7e-05	89	14200	105742	Inverse variance weighted
HP	Sicca syndrome [Sj√∂gren]	Musculoskeletal system and connective tissue	-0.10	0.025	5.4e-05	89	749	132489	Inverse variance weighted
HP	GI-bleeding	Digestive system	0.05	0.013	6.0e-05	89	2819	131168	Inverse variance weighted
HP	Acute renal failure	Genitourinary system	-0.08	0.020	6.4e-05	89	1153	132566	Inverse variance weighted
HP	Maternal care for known or suspected abnormality of pelvic organs	Other	0.06	0.015	6.4e-05	89	2136	65746	Inverse variance weighted
IGF-II receptor	Diabetes, varying definitions	Other	0.04	0.011	2.3e-05	27	22014	113624	Inverse variance weighted
IGF-II receptor	Pain in thoracic spine	Musculoskeletal system and connective tissue	-0.15	0.036	2.4e-05	27	1339	103091	Inverse variance weighted
IGF-II receptor	Type 2 diabetes	Endocrine, nutritional and metabolic diseases	0.05	0.011	2.5e-05	27	19750	114000	Inverse variance weighted
IGF-II receptor	Diabetes mellitus	Endocrine, nutritional and metabolic diseases	0.04	0.011	5.1e-05	27	21638	114000	Inverse variance weighted
IGF-II receptor	Postpartum haemorrhage	Other	0.12	0.030	5.4e-05	27	1861	64901	Inverse variance weighted
IGF-II receptor	Type 2 diabetes, definitions combined	Other	0.05	0.012	5.9e-05	27	17637	113624	Inverse variance weighted
IL-6 sRa	Atopic dermatitis	Skin and subcutaneous tissue	0.15	0.016	3.5e-21	38	3815	124171	Inverse variance weighted
IL-6 sRa	Atopic dermatitis, strict definition with reimbursement	Other	0.15	0.017	1.4e-18	38	3047	124112	Inverse variance weighted
IL-6 sRa	Atopic dermatitis, strict definition	Other	0.15	0.018	1.5e-17	38	2921	132591	Inverse variance weighted
IL-6 sRa	Coronary angiopasty	Circulatory system	-0.08	0.015	3.0e-08	38	5464	127487	Inverse variance weighted
IL-6 sRa	Coronary revascularization (ANGIO or CABG)	Circulatory system	-0.08	0.015	3.9e-08	38	8151	115774	Inverse variance weighted
IL-6 sRa	Chronic lower respiratory diseases	Respiratory system	0.04	0.008	3.6e-07	38	18591	117047	Inverse variance weighted
IL-6 sRa	Dermatitis and eczema	Skin and subcutaneous tissue	0.04	0.009	7.0e-07	38	11467	124171	Inverse variance weighted
IL-6 sRa	Coronary atherosclerosis	Circulatory system	-0.05	0.011	8.3e-07	38	14972	115774	Inverse variance weighted
IL-6 sRa	Myocarditis	Circulatory system	0.22	0.046	1.6e-06	38	487	73341	Inverse variance weighted
IL-6 sRa	Spondyloarthritis	Other	-0.11	0.023	1.6e-06	38	1719	124272	Inverse variance weighted
IL-6 sRa	Pneumonia (excl. viral and due to other infectious organisms not elsewhere classified)	Respiratory system	0.04	0.008	1.8e-06	38	15503	120135	Inverse variance weighted
IL-6 sRa	Tubulo-interstitial nephritis, not spesified as acute or chronic	Genitourinary system	0.17	0.035	3.0e-06	38	665	125548	Inverse variance weighted
IL-6 sRa	Angina pectoris	Circulatory system	-0.06	0.012	3.1e-06	38	12131	115774	Inverse variance weighted
IL-6 sRa	All pneumoniae	Respiratory system	0.04	0.008	3.3e-06	38	15771	119867	Inverse variance weighted
IL-6 sRa	Asthma-related pneumonia or sepsis	Other	0.04	0.008	3.4e-06	38	15947	119691	Inverse variance weighted
IL-6 sRa	Ventral hernia	Digestive system	0.10	0.023	3.8e-06	38	2154	118562	Inverse variance weighted
IL-6 sRa	Pneumonias (Asthma/COPD co-morbidities)	Other	0.04	0.008	5.7e-06	38	15892	119661	Inverse variance weighted
IL-6 sRa	Ischemic heart diseases	Circulatory system	-0.05	0.010	6.3e-06	38	19864	115774	Inverse variance weighted
IL-6 sRa	Inflammatory diseases of female pelvic organs	Genitourinary system	0.06	0.013	1.1e-05	38	6862	69526	Inverse variance weighted
IL-6 sRa	Benign lipomatous neoplasm of skin and subcutaneous tissue of limbs	Other	0.16	0.037	1.4e-05	38	650	134988	Inverse variance weighted
IL-6 sRa	Pleural plaque	Respiratory system	0.15	0.035	1.4e-05	38	722	131930	Inverse variance weighted
IL-6 sRa	COPD/asthma related pneumonia or pneumonia derived septichaemia	Other	0.03	0.008	1.5e-05	38	15947	101428	Inverse variance weighted
IL-6 sRa	COPD/asthma/ILD related pneumonia or pneumonia derived septichaemia	Other	0.03	0.008	1.5e-05	38	15947	101428	Inverse variance weighted
IL-6 sRa	Benign lipomatous neoplasm of skin and subcutaneous tissue of limbs (other cancers excluded from controls)	Other	0.16	0.037	1.8e-05	38	650	119473	Inverse variance weighted
IL-6 sRa	Volume depletion	Endocrine, nutritional and metabolic diseases	-0.16	0.038	1.9e-05	38	604	122763	Inverse variance weighted
IL-6 sRa	Ischaemic heart disease, wide definition	Circulatory system	-0.04	0.010	2.0e-05	38	20283	115355	Inverse variance weighted
IL-6 sRa	Asthma-related pneumonia	Other	0.03	0.008	2.5e-05	38	15892	101428	Inverse variance weighted
IL-6 sRa	Allergic conjunctivitis	Eye and adnexa	0.06	0.014	3.4e-05	38	5961	129677	Inverse variance weighted
IL-6 sRa	Hernia of abodminal wall	Other	0.08	0.019	3.7e-05	38	4393	131245	Inverse variance weighted
IL-6 sRa	Ankylosing spondylitis	Musculoskeletal system and connective tissue	-0.14	0.033	3.8e-05	38	819	103091	Inverse variance weighted
IL-6 sRa	Other diseases of pleura	Respiratory system	0.06	0.015	5.2e-05	38	3708	131930	Inverse variance weighted
PLXB2	Calculus of kidney and ureter	Genitourinary system	-0.16	0.029	2.5e-08	19	3002	132406	Inverse variance weighted
PLXB2	Urolithiasis	Genitourinary system	-0.15	0.028	7.0e-08	19	3232	132406	Inverse variance weighted
PLXB2	Benign neoplasm of ovary	Other	0.19	0.035	7.4e-08	19	1878	74510	Inverse variance weighted
PLXB2	Benign neoplasm of ovary (other cancers excluded from controls)	Other	0.19	0.035	8.5e-08	19	1878	66515	Inverse variance weighted
PLXB2	Wet age-related macular degeneration	Other	0.24	0.047	3.1e-07	19	1141	92308	Inverse variance weighted
PLXB2	Abnormal findings on antenatal screening of mother	Other	-0.31	0.069	7.8e-06	19	490	69631	Inverse variance weighted
PLXB2	Varicose veins	Circulatory system	0.07	0.017	1.3e-05	19	11006	117692	Inverse variance weighted
PLXB2	Single delivery by forceps and vacuum extractor	Other	-0.17	0.039	1.3e-05	19	1774	52428	Inverse variance weighted
PLXB2	Labour and delivery complicated by fetal stress [distress]	Other	-0.16	0.037	2.0e-05	19	1951	64901	Inverse variance weighted
PLXB2	Rotator cuff syndrome	Musculoskeletal system and connective tissue	0.08	0.019	2.3e-05	19	7669	105147	Inverse variance weighted
PLXB2	Other acquired deformities of musculoskeletal system and connective tissue	Musculoskeletal system and connective tissue	0.31	0.074	3.1e-05	19	417	134485	Inverse variance weighted
PLXB2	Shoulder lesions	Musculoskeletal system and connective tissue	0.06	0.016	6.0e-05	19	11206	105147	Inverse variance weighted
sICAM-5	Hypermetropia	Eye and adnexa	0.32	0.056	7.5e-09	15	429	131288	Inverse variance weighted
sICAM-5	Disorders of refraction and accommodation	Eye and adnexa	0.14	0.027	2.0e-07	15	1889	131288	Inverse variance weighted
sICAM-5	Pleural plaque	Respiratory system	0.23	0.044	2.7e-07	15	722	131930	Inverse variance weighted
sICAM-5	Psoriasis	Skin and subcutaneous tissue	0.12	0.025	2.1e-06	15	2600	131784	Inverse variance weighted
sICAM-5	Diseases of inner ear	Ear and mastoid process	-0.07	0.016	3.8e-06	15	5536	130102	Inverse variance weighted
sICAM-5	Otosclerosis	Ear and mastoid process	-0.18	0.040	1.5e-05	15	842	130102	Inverse variance weighted
sICAM-5	Convergent concomitant strabismus	Eye and adnexa	0.22	0.050	1.6e-05	15	510	131288	Inverse variance weighted
sICAM-5	Perforation of tympanic membrane	Ear and mastoid process	-0.17	0.039	1.8e-05	15	897	129169	Inverse variance weighted
sICAM-5	Idiopathic pulmonary fibrosis (attempt to specificity)	Other	0.22	0.053	2.0e-05	15	495	123503	Inverse variance weighted
sICAM-5	Cardiomyopathy (excluding other)	Other	0.13	0.031	2.3e-05	15	1508	101851	Inverse variance weighted
sICAM-5	Myopia	Eye and adnexa	0.18	0.044	2.9e-05	15	906	131288	Inverse variance weighted
sICAM-5	Papulosquamous disorders	Skin and subcutaneous tissue	0.10	0.025	5.3e-05	15	3854	131784	Inverse variance weighted
sICAM-5	Other and unspecified dermatitis	Skin and subcutaneous tissue	0.06	0.015	6.4e-05	15	6003	124171	Inverse variance weighted
SVEP1	Diabetes, varying definitions	Other	0.10	0.017	2.0e-08	8	22014	113624	Inverse variance weighted
SVEP1	Diabetes mellitus	Endocrine, nutritional and metabolic diseases	0.10	0.018	4.0e-08	8	21638	114000	Inverse variance weighted
SVEP1	Diabetes, insuline treatment (Kela reimbursement) (more controls excluded)	Other	0.10	0.019	3.0e-07	8	16684	113616	Inverse variance weighted
SVEP1	Diabetes medication	Other	0.09	0.018	8.3e-07	8	19938	115669	Inverse variance weighted
SVEP1	Other diabetes, wide definition	Other	0.09	0.018	9.5e-07	8	19243	111423	Inverse variance weighted
SVEP1	Type 2 diabetes	Endocrine, nutritional and metabolic diseases	0.09	0.019	9.6e-07	8	19750	114000	Inverse variance weighted
SVEP1	Diabetes, insuline treatment (Kela reimbursement)	Other	0.09	0.019	1.0e-06	8	16684	118954	Inverse variance weighted
SVEP1	Type 2 diabetes with other specified/multiple/unspecified complications	Endocrine, nutritional and metabolic diseases	0.10	0.021	1.1e-06	8	14066	114000	Inverse variance weighted
SVEP1	Type1 diabetes, definitions combined	Other	0.26	0.055	3.0e-06	8	1622	113624	Inverse variance weighted
SVEP1	Type 1 diabetes, wide definition	Other	0.16	0.034	4.4e-06	8	4400	113624	Inverse variance weighted
SVEP1	Type 1 diabetes	Endocrine, nutritional and metabolic diseases	0.17	0.037	5.6e-06	8	3707	114000	Inverse variance weighted
SVEP1	Other CVD (FINNGEN)	Other	-0.29	0.065	7.6e-06	8	1116	73341	Inverse variance weighted
SVEP1	Type 1 diabetes, strict (exclude DM2)	Endocrine, nutritional and metabolic diseases	0.25	0.056	8.6e-06	8	1592	114296	Inverse variance weighted
SVEP1	Type 2 diabetes, strict (exclude DM1)	Endocrine, nutritional and metabolic diseases	0.09	0.020	9.2e-06	8	17616	114000	Inverse variance weighted
SVEP1	Type 1 diabetes without complications	Endocrine, nutritional and metabolic diseases	0.18	0.041	1.0e-05	8	3088	114000	Inverse variance weighted
SVEP1	Calculus of kidney and ureter	Genitourinary system	-0.17	0.039	1.1e-05	8	3002	132406	Inverse variance weighted
SVEP1	Other follicular disorders	Skin and subcutaneous tissue	-0.39	0.097	4.4e-05	8	444	131216	Inverse variance weighted
			0.09	0.019
