# Supplementary material for: A trans‐omic Mendelian randomization study of parental lifespan uncovers novel aging biology and therapeutic candidates for chronic diseases
Source: Aging Cell. 2021 Oct 27;20(11):e13497. doi: 10.1111/acel.13497 (PMC8590095; doi:10.1111/acel.13497)
Supplement: Supplementary file 17 — Table S17 [file ACEL-20-e13497-s019.xlsx]

## Sheet: Feuil1
Supplementary Table 17	Disease-related traits associated with parental lifespan eMetabolites in the phenome-wide Mendelian randomization study in FinnGen after correction for multiple testing
Exposure	Outcome	Category	Beta	Standard Error	P-value	N SNPs IV	Cases	Controls	MR Method
LDL.C	Statin medication	Other	1.21	0.05	4.6e-131	71	42193	93445	Inverse variance weighted
LDL.C	Metabolic disorders	Endocrine, nutritional and metabolic diseases	0.52	0.02	7.6e-102	71	12875	122763	Inverse variance weighted
LDL.C	Disorders of lipoprotein metabolism and other lipidaemias	Endocrine, nutritional and metabolic diseases	0.77	0.04	3.7e-85	71	8852	122763	Inverse variance weighted
LDL.C	Pure hypercholesterolaemia	Endocrine, nutritional and metabolic diseases	0.80	0.04	1.1e-78	71	5503	122763	Inverse variance weighted
LDL.C	Hyperlipidaemia, other/unspecified	Endocrine, nutritional and metabolic diseases	0.73	0.05	1.0e-57	71	2869	122763	Inverse variance weighted
LDL.C	Coronary atherosclerosis	Circulatory system	0.40	0.03	7.0e-42	71	14972	115774	Inverse variance weighted
LDL.C	Major coronary heart disease event	Circulatory system	0.40	0.03	1.3e-41	71	13753	121885	Inverse variance weighted
LDL.C	Major coronary heart disease event excluding revascularizations	Circulatory system	0.38	0.03	1.0e-38	71	11429	121855	Inverse variance weighted
LDL.C	Ischaemic heart disease, wide definition	Circulatory system	0.36	0.03	3.4e-37	71	20283	115355	Inverse variance weighted
LDL.C	Disorder of lipoprotein metabolism, unspecified	Endocrine, nutritional and metabolic diseases	0.79	0.06	1.1e-36	71	1124	122763	Inverse variance weighted
LDL.C	Hard cardiovascular diseases	Circulatory system	0.30	0.02	2.9e-36	71	18671	116967	Inverse variance weighted
LDL.C	Myocardial infarction	Circulatory system	0.47	0.04	8.8e-36	71	8234	115774	Inverse variance weighted
LDL.C	Ischemic heart diseases	Circulatory system	0.34	0.03	1.6e-34	71	19864	115774	Inverse variance weighted
LDL.C	Myocardial infarction, strict	Circulatory system	0.46	0.04	4.9e-34	71	7958	115774	Inverse variance weighted
LDL.C	Coronary revascularization (ANGIO or CABG)	Circulatory system	0.48	0.04	3.1e-28	71	8151	115774	Inverse variance weighted
LDL.C	Coronary angiopasty	Circulatory system	0.37	0.03	3.9e-27	71	5464	127487	Inverse variance weighted
LDL.C	Angina pectoris	Circulatory system	0.37	0.04	2.9e-25	71	12131	115774	Inverse variance weighted
LDL.C	Coronary artery bypass grafting	Circulatory system	0.57	0.06	1.1e-22	71	3669	127487	Inverse variance weighted
LDL.C	Endocrine, nutritional and metabolic diseases	Endocrine, nutritional and metabolic diseases	0.14	0.01	3.9e-21	71	46472	89166	Inverse variance weighted
LDL.C	Unstable angina pectoris	Circulatory system	0.34	0.04	5.5e-16	71	4775	121855	Inverse variance weighted
LDL.C	Status post-ami	Circulatory system	0.57	0.07	4.6e-15	71	983	115774	Inverse variance weighted
LDL.C	Non-ischemic cardiomyopathy	Circulatory system	-0.17	0.03	7.4e-11	71	6391	108964	Inverse variance weighted
LDL.C	Other contact dermatitis	Skin and subcutaneous tissue	0.39	0.07	6.9e-09	71	811	124171	Inverse variance weighted
LDL.C	Cardiac arrest	Circulatory system	0.53	0.09	9.4e-09	71	628	73341	Inverse variance weighted
LDL.C	Other disorders of conjunctiva	Eye and adnexa	0.32	0.06	2.5e-08	71	1141	126542	Inverse variance weighted
LDL.C	STROKE	Other	0.12	0.02	5.4e-08	71	11334	100700	Inverse variance weighted
LDL.C	Excessive vomiting in pregnancy	Other	0.44	0.09	1.1e-06	71	451	69631	Inverse variance weighted
LDL.C	Psoriasis vulgaris	Skin and subcutaneous tissue	0.23	0.05	1.2e-06	71	1613	131784	Inverse variance weighted
LDL.C	Psoriasis	Skin and subcutaneous tissue	0.18	0.04	3.8e-06	71	2600	131784	Inverse variance weighted
LDL.C	Non-follicular lymphoma (other cancers excluded from controls)	Other	-0.35	0.08	4.8e-06	71	611	120006	Inverse variance weighted
LDL.C	Diverticular disease of intestine	Digestive system	-0.11	0.02	5.1e-06	71	8502	114323	Inverse variance weighted
LDL.C	Non-follicular lymphoma	Other	-0.35	0.08	5.3e-06	71	611	135027	Inverse variance weighted
LDL.C	Sarcoidosis	Blood, blood-forming organs, the immune mechanism	0.27	0.06	7.1e-06	71	1153	133932	Inverse variance weighted
LDL.C	Volume depletion	Endocrine, nutritional and metabolic diseases	0.35	0.08	9.5e-06	71	604	122763	Inverse variance weighted
LDL.C	Benign neoplasm of bone and articular cartilage (other cancers excluded from controls)	Other	-0.31	0.07	1.0e-05	71	721	119396	Inverse variance weighted
LDL.C	Pilonidal cyst	Skin and subcutaneous tissue	-0.34	0.08	1.1e-05	71	838	129953	Inverse variance weighted
LDL.C	Benign neoplasm of bone and articular cartilage	Other	-0.31	0.07	1.3e-05	71	721	134917	Inverse variance weighted
LDL.C	Congenital malformations of heart and great arteries	Other	-0.31	0.07	1.3e-05	71	963	134675	Inverse variance weighted
LDL.C	Seborrhoeic keratosis	Skin and subcutaneous tissue	-0.23	0.05	1.7e-05	71	1473	129090	Inverse variance weighted
LDL.C	Other peripheral vertigo	Ear and mastoid process	0.29	0.07	1.8e-05	71	804	130102	Inverse variance weighted
LDL.C	Alzheimer's disease (Atypical or mixed) (more controls excluded)	Other	0.69	0.16	2.5e-05	71	507	72206	Inverse variance weighted
LDL.C	Death due to cardiac causes	Circulatory system	0.12	0.03	2.5e-05	71	5569	130069	Inverse variance weighted
LDL.C	Other respiratory diseases principally affecting the interstitium	Respiratory system	-0.23	0.06	3.6e-05	71	1285	134353	Inverse variance weighted
LDL.C	Irritable bowel syndrome	Digestive system	0.15	0.04	4.3e-05	71	2727	114323	Inverse variance weighted
LDL.C	Acute pancreatitis	Digestive system	-0.20	0.05	4.4e-05	71	1762	121348	Inverse variance weighted
LDL.C	Other degenerative diseases of the nervous system	Other	0.44	0.11	4.7e-05	71	3641	86975	Inverse variance weighted
LDL.C	Acute peritonitis	Digestive system	0.34	0.08	5.1e-05	71	507	134690	Inverse variance weighted
LDL.C	conjunctival haemorrhage	Eye and adnexa	0.36	0.09	5.4e-05	71	477	126542	Inverse variance weighted
LDL.C	Diseases of peritoneum	Digestive system	0.26	0.06	5.8e-05	71	948	134690	Inverse variance weighted
LDL.C	ILD Co-morbidites, CVD and metabolic diseases	Other	0.07	0.02	6.0e-05	71	48145	69868	Inverse variance weighted
LDL.C	Diabethic neuropathy	Nervous system	-0.25	0.06	6.2e-05	71	940	121360	Inverse variance weighted
M.HDL.FC	Age-related macular degeneration (whether dry or wet)	Eye and adnexa	0.58	0.13	8.0e-06	11	2080	127562	Inverse variance weighted
SM	Statin medication	Other	1.20	0.22	9.9e-08	13	42193	93445	Inverse variance weighted
SM	Pure hypercholesterolaemia	Endocrine, nutritional and metabolic diseases	0.70	0.14	6.7e-07	13	5503	122763	Inverse variance weighted
SM	Metabolic disorders	Endocrine, nutritional and metabolic diseases	0.44	0.09	2.6e-06	13	12875	122763	Inverse variance weighted
SM	Disorders of lipoprotein metabolism and other lipidaemias	Endocrine, nutritional and metabolic diseases	0.68	0.15	3.9e-06	13	8852	122763	Inverse variance weighted
SM	Sarcoidosis	Blood, blood-forming organs, the immune mechanism	0.49	0.12	5.5e-05	13	1153	133932	Inverse variance weighted
