# Supplementary material for: A trans‐omic Mendelian randomization study of parental lifespan uncovers novel aging biology and therapeutic candidates for chronic diseases
Source: Aging Cell. 2021 Oct 27;20(11):e13497. doi: 10.1111/acel.13497 (PMC8590095; doi:10.1111/acel.13497)
Supplement: Supplementary file 18 — Table S18 [file ACEL-20-e13497-s009.xlsx]

## Sheet: Feuil1
Supplementary Table 18	Disease-related traits associated with parental lifespan variants in the phenome-wide Mendelian randomization study in FinnGen after correction for multiple testing
SNP	Locus	Outcome	Category	Effect Allele	Other Allele	Beta	Standard Error	P-value	Cases	Controls
rs1556516	9p21	Coronary revascularization (ANGIO or CABG)	Circulatory system	C	G	0.3	0.022	3.69E-44	8151	115774
rs1556516	9p21	Coronary artery bypass grafting	Circulatory system	C	G	0.36	0.028	1.97E-38	3669	127487
rs1556516	9p21	Coronary atherosclerosis	Circulatory system	C	G	0.2	0.016	2.52E-34	14972	115774
rs1556516	9p21	Major coronary heart disease event	Circulatory system	C	G	0.19	0.016	4.80E-32	13753	121885
rs1556516	9p21	Ischaemic heart disease, wide definition	Circulatory system	C	G	0.17	0.014	1.16E-31	20283	115355
rs1556516	9p21	Ischemic heart diseases	Circulatory system	C	G	0.16	0.014	2.59E-29	19864	115774
rs1556516	9p21	Angina pectoris	Circulatory system	C	G	0.19	0.018	9.66E-28	12131	115774
rs1556516	9p21	Hard cardiovascular diseases	Circulatory system	C	G	0.15	0.014	1.34E-27	18671	116967
rs1556516	9p21	Coronary angiopasty	Circulatory system	C	G	0.23	0.024	1.56E-23	5464	127487
rs1556516	9p21	Myocardial infarction	Circulatory system	C	G	0.2	0.021	3.88E-22	8234	115774
rs1556516	9p21	Myocardial infarction, strict	Circulatory system	C	G	0.2	0.021	1.04E-21	7958	115774
rs1556516	9p21	Major coronary heart disease event excluding revascularizations	Circulatory system	C	G	0.16	0.018	5.13E-21	11429	121855
rs1556516	9p21	Unstable angina pectoris	Circulatory system	C	G	0.2	0.026	2.04E-15	4775	121855
rs1556516	9p21	Diseases of arteries, arterioles and capillaries (FINNGEN)	Other	C	G	0.15	0.025	5.37E-09	5601	73341
rs1556516	9p21	Metabolic disorders	Endocrine, nutritional and metabolic diseases	C	G	0.08	0.014	5.50E-09	12875	122763
rs1556516	9p21	STROKE	Other	C	G	0.09	0.016	7.13E-09	11334	100700
rs1556516	9p21	Peripheral atherosclerosis	Other	C	G	0.16	0.027	1.38E-08	3976	100700
rs1556516	9p21	Disorders of lipoprotein metabolism and other lipidaemias	Endocrine, nutritional and metabolic diseases	C	G	0.09	0.017	6.76E-08	8852	122763
rs1556516	9p21	Cerebrovascular diseases (FINNGEN)	Other	C	G	0.11	0.02	1.58E-07	8342	73341
rs1556516	9p21	ILD Co-morbidites, CVD and metabolic diseases	Other	C	G	0.05	0.011	7.18E-07	48145	69868
rs1556516	9p21	Statin medication	Other	C	G	0.05	0.011	1.10E-06	42193	93445
rs1556516	9p21	Diseases of arteries, arterioles and capillaries	Circulatory system	C	G	0.09	0.019	1.55E-06	7213	128425
rs1556516	9p21	Benign neoplasm of brain and other parts of central nervous system (other cancers excluded from controls)	Other	C	G	-0.3	0.062	1.70E-06	542	119602
rs1556516	9p21	Hypertensive diseases (excluding secondary)	Other	C	G	0.06	0.013	2.15E-06	34280	73341
rs1556516	9p21	Benign neoplasm of brain and other parts of central nervous system	Other	C	G	-0.29	0.062	2.25E-06	542	135096
rs1556516	9p21	Atherosclerosis, excluding cerebral, coronary and PAD	Circulatory system	C	G	0.12	0.025	2.32E-06	3986	128425
rs1556516	9p21	Peripheral artery disease	Circulatory system	C	G	0.11	0.024	3.12E-06	4287	128425
rs1556516	9p21	Cardiovascular diseases (excluding rheumatic etc)	Other	C	G	0.05	0.01	6.02E-06	62297	73341
rs1556516	9p21	Pure hypercholesterolaemia	Endocrine, nutritional and metabolic diseases	C	G	0.09	0.02	7.41E-06	5503	122763
rs1556516	9p21	Cerebrovascular diseases	Circulatory system	C	G	0.07	0.016	8.68E-06	9523	126115
rs1556516	9p21	ILD-related co-morbidities	Other	C	G	0.04	0.009	9.73E-06	65770	69868
rs1556516	9p21	Other heart diseases	Other	C	G	0.05	0.012	1.04E-05	33787	73341
rs1556516	9p21	Hypertension, essential	Circulatory system	C	G	0.05	0.012	1.64E-05	26215	101358
rs1556516	9p21	Cardiac arrest	Circulatory system	C	G	0.25	0.062	4.56E-05	628	73341
rs1556516	9p21	Hypertensive diseases	Circulatory system	C	G	0.05	0.011	5.22E-05	34280	101358
rs1556516	9p21	Hypertension	Circulatory system	C	G	0.05	0.011	5.27E-05	34257	101358
rs429358	APOE	Alzheimer's disease, wide definition	Nervous system	C	T	1.28	0.039	1.82E-242	3697	131941
rs429358	APOE	Dementia	Mental and behavioural disorders	C	T	1.1	0.034	6.67E-234	4742	129771
rs429358	APOE	Alzheimer's disease, wide definition (more controls excluded)	Nervous system	C	T	1.24	0.039	3.69E-219	3697	72206
rs429358	APOE	Organic, including symptomatic, mental disorders	Mental and behavioural disorders	C	T	0.84	0.028	8.16E-192	5867	129771
rs429358	APOE	Any dementia	Other	C	T	1.06	0.036	8.92E-189	4023	131615
rs429358	APOE	Any dementia (more controls excluded)	Other	C	T	1.05	0.036	9.18E-185	4023	105200
rs429358	APOE	Alzheimer disease	Nervous system	C	T	1.31	0.046	2.60E-183	2568	133070
rs429358	APOE	Alzheimer disease (more controls excluded)	Nervous system	C	T	1.35	0.047	5.51E-183	2568	72206
rs429358	APOE	Other degenerative diseases of the nervous system	Nervous system	C	T	1.1	0.041	1.41E-160	2999	132639
rs429358	APOE	Alzheimer's disease (Late onset)	Other	C	T	1.44	0.055	3.74E-153	1798	133057
rs429358	APOE	Dementia in Alzheimer disease	Mental and behavioural disorders	C	T	1.52	0.061	8.32E-136	1519	129771
rs429358	APOE	Alzheimer's disease (Late onset) (more controls excluded)	Other	C	T	1.21	0.049	8.33E-134	1798	72206
rs429358	APOE	Other degenerative diseases of the nervous system	Other	C	T	0.81	0.035	4.03E-119	3641	86975
rs429358	APOE	Statin medication	Other	C	T	0.33	0.014	1.99E-115	42193	93445
rs429358	APOE	Unspecified dementia	Mental and behavioural disorders	C	T	1.08	0.067	1.82E-58	1208	129771
rs429358	APOE	Undefined dementia (more controls excluded)	Mental and behavioural disorders	C	T	1.03	0.067	2.57E-53	1208	72206
rs429358	APOE	Undefined dementia	Mental and behavioural disorders	C	T	1	0.065	7.26E-53	1208	132328
rs429358	APOE	Alzheimer's disease (Early onset) (more controls excluded)	Other	C	T	1.66	0.111	6.31E-51	434	72206
rs429358	APOE	Alzheimer's disease (Early onset)	Other	C	T	1.6	0.109	1.52E-48	434	133066
rs429358	APOE	Psychiatric diseases	Mental and behavioural disorders	C	T	0.16	0.013	3.66E-35	31483	104155
rs429358	APOE	Alzheimer's disease (Atypical or mixed) (more controls excluded)	Other	C	T	1.27	0.105	2.28E-33	507	72206
rs429358	APOE	Alzheimer's disease (Atypical or mixed)	Other	C	T	1.13	0.101	2.18E-29	507	133068
rs429358	APOE	Any mental disorder	Other	C	T	0.15	0.014	5.63E-28	30438	105200
rs429358	APOE	Any mental disorder, or suicide (or attempt)	Other	C	T	0.15	0.014	5.63E-28	30438	105200
rs429358	APOE	Any mental disorder, or suicide (or attempt) (more controls excluded)	Other	C	T	0.15	0.014	5.63E-28	30438	105200
rs429358	APOE	Any mental disorder, or suicide (or attempt), or psychic disorders complicating pregnancy, partum or puerperum or nerve system disorders	Other	C	T	0.15	0.014	5.90E-28	30582	105056
rs429358	APOE	Any mental disorder, or suicide (or attempt), or psychic disorders complicating pregnancy, partum or puerperum or nerve system disorders (more controls excluded)	Other	C	T	0.15	0.014	5.90E-28	30582	105056
rs429358	APOE	Disorders of lipoprotein metabolism and other lipidaemias	Endocrine, nutritional and metabolic diseases	C	T	0.22	0.022	9.95E-23	8852	122763
rs429358	APOE	Vascular dementia	Circulatory system	C	T	0.89	0.091	1.37E-22	622	130780
rs429358	APOE	Vascular dementia	Mental and behavioural disorders	C	T	0.87	0.09	2.64E-22	639	130896
rs429358	APOE	Other mental disorders due to brain damage and dysfunction and to physical disease	Mental and behavioural disorders	C	T	0.67	0.071	3.94E-21	831	129771
rs429358	APOE	Pure hypercholesterolaemia	Endocrine, nutritional and metabolic diseases	C	T	0.24	0.026	7.95E-20	5503	122763
rs429358	APOE	Metabolic disorders	Endocrine, nutritional and metabolic diseases	C	T	0.14	0.018	2.23E-16	12875	122763
rs429358	APOE	Memory loss	Other	C	T	0.48	0.068	2.10E-12	872	130187
rs429358	APOE	Coronary artery bypass grafting	Circulatory system	C	T	0.22	0.036	1.24E-09	3669	127487
rs429358	APOE	Delirium, not induced by alcohol and other psychoactive substances	Mental and behavioural disorders	C	T	0.37	0.072	2.68E-07	743	129771
rs429358	APOE	Gonarthrosis,primary	Musculoskeletal system and connective tissue	C	T	-0.09	0.019	6.60E-06	12342	123296
rs429358	APOE	Gonarthrosis [arthrosis of knee](FG)	Other	C	T	-0.08	0.019	9.89E-06	13797	108694
rs429358	APOE	Gonarthrosis	Musculoskeletal system and connective tissue	C	T	-0.08	0.019	1.52E-05	13797	92736
rs429358	APOE	Finngen Rheumatological endpoints	Other	C	T	-0.06	0.014	2.64E-05	26944	108694
rs429358	APOE	Coronary atherosclerosis	Circulatory system	C	T	0.09	0.021	2.99E-05	14972	115774
rs429358	APOE	Neurological diseases	Nervous system	C	T	0.05	0.011	3.53E-05	41523	94115
rs429358	APOE	Coronary revascularization (ANGIO or CABG)	Circulatory system	C	T	0.12	0.028	3.87E-05	8151	115774
rs34967069	HLA-DQA1	Coeliac disease	Digestive system	T	C	-0.67	0.065	1.38E-24	1154	131168
rs34967069	HLA-DQA1	Other/unspecified seropositiverheumatoid arthritis	Other	T	C	-0.45	0.052	1.17E-17	2657	132949
rs34967069	HLA-DQA1	Seropositive rheumatoid arthritis	Other	T	C	-0.45	0.052	1.37E-17	2689	108694
rs34967069	HLA-DQA1	Seropositive rheumatoid arthritis, wide	Other	T	C	-0.44	0.052	2.58E-17	2687	132949
rs34967069	HLA-DQA1	Rheumatoid arthritis	Musculoskeletal system and connective tissue	T	C	-0.35	0.044	4.36E-15	3638	92736
rs34967069	HLA-DQA1	Other diseases of the digestive system	Digestive system	T	C	-0.25	0.033	8.37E-14	4470	131168
rs34967069	HLA-DQA1	KELA_REIMBURSEMENT_202	Digestive system	T	C	-0.26	0.035	1.56E-13	5517	130121
rs34967069	HLA-DQA1	Autoimmune diseases related-to ILD	Other	T	C	-0.15	0.022	6.97E-12	11366	123503
rs34967069	HLA-DQA1	Type 1 diabetes with ophthalmic complications	Endocrine, nutritional and metabolic diseases	T	C	-0.42	0.064	2.83E-11	1786	114000
rs34967069	HLA-DQA1	Type 1 diabetes, wide definition, subgroup 1	Other	T	C	-0.33	0.05	3.47E-11	2971	112528
rs34967069	HLA-DQA1	Interstitial lung disease endpoints	Other	T	C	-0.14	0.022	3.89E-11	12135	123503
rs34967069	HLA-DQA1	Infections with a predominantly sexual mode of transmission	Infectious and parasitic diseases	T	C	-0.26	0.04	6.23E-11	3307	132331
rs34967069	HLA-DQA1	Immune disease comorbidities	Other	T	C	-0.17	0.026	1.17E-10	10413	65350
rs34967069	HLA-DQA1	Type 1 diabetes without complications	Endocrine, nutritional and metabolic diseases	T	C	-0.31	0.049	1.74E-10	3088	114000
rs34967069	HLA-DQA1	Type 1 diabetes	Endocrine, nutritional and metabolic diseases	T	C	-0.28	0.044	1.75E-10	3707	114000
rs34967069	HLA-DQA1	Polyarthropathies	Musculoskeletal system and connective tissue	T	C	-0.17	0.027	1.92E-10	8594	92736
rs34967069	HLA-DQA1	Type 1 diabetes with other specified/multiple/unspecified complications	Endocrine, nutritional and metabolic diseases	T	C	-0.35	0.059	2.63E-09	1983	114000
rs34967069	HLA-DQA1	Type1 diabetes, definitions combined	Other	T	C	-0.4	0.068	3.07E-09	1622	113624
rs34967069	HLA-DQA1	Type 1 diabetes, strict (exclude DM2)	Endocrine, nutritional and metabolic diseases	T	C	-0.41	0.07	4.40E-09	1592	114296
rs34967069	HLA-DQA1	Type 1 diabetes, strict definition	Other	T	C	-0.44	0.075	6.43E-09	1419	113624
rs34967069	HLA-DQA1	Type 1 diabetes, wide definition	Other	T	C	-0.23	0.04	6.67E-09	4400	113624
rs34967069	HLA-DQA1	Type 1 diabetes, strict definition, subgroup 1	Other	T	C	-0.46	0.08	9.75E-09	1266	112528
rs34967069	HLA-DQA1	Asthma/COPD (KELA code 203)	Respiratory system	T	C	-0.14	0.024	1.01E-08	11222	117047
rs34967069	HLA-DQA1	Systemic connective tissue disorders	Musculoskeletal system and connective tissue	T	C	-0.23	0.04	1.20E-08	3149	132489
rs34967069	HLA-DQA1	Dysplasia of cervi uteri	Genitourinary system	T	C	-0.27	0.047	1.26E-08	2389	43366
rs34967069	HLA-DQA1	Diabetic ketoacidosis	Other	T	C	-0.27	0.048	1.70E-08	3071	100700
rs34967069	HLA-DQA1	Thyrotoxicosis with diffuse goitr	Endocrine, nutritional and metabolic diseases	T	C	-0.35	0.063	3.26E-08	1216	117331
rs34967069	HLA-DQA1	Certain infectious and parasitic diseases	Infectious and parasitic diseases	T	C	-0.08	0.015	3.95E-08	32582	103056
rs34967069	HLA-DQA1	Asthma (mode)	Other	T	C	-0.13	0.024	6.98E-08	11484	88114
rs34967069	HLA-DQA1	Sicca syndrome (Sjögren)	Musculoskeletal system and connective tissue	T	C	-0.43	0.081	9.47E-08	749	132489
rs34967069	HLA-DQA1	Hypothyroidism, drug reimbursement	Other	T	C	-0.23	0.044	1.22E-07	4208	40429
rs34967069	HLA-DQA1	Adult-onset Still disease	Other	T	C	-0.3	0.057	1.51E-07	1988	124272
rs34967069	HLA-DQA1	Asthma	Respiratory system	T	C	-0.12	0.024	1.65E-07	12099	87915
rs34967069	HLA-DQA1	Asthma (more controls excluded)	Respiratory system	T	C	-0.12	0.024	3.44E-07	12099	85305
rs34967069	HLA-DQA1	MS-disease / Multiple Sclerosis	Nervous system	T	C	-0.45	0.089	4.02E-07	579	134734
rs34967069	HLA-DQA1	Asthma (only as main-diagnosis)	Respiratory system	T	C	-0.12	0.024	6.84E-07	11335	87915
rs34967069	HLA-DQA1	Chronic lower respiratory diseases	Respiratory system	T	C	-0.09	0.019	7.23E-07	18591	117047
rs34967069	HLA-DQA1	Hypothyroidism,other/unspecified	Endocrine, nutritional and metabolic diseases	T	C	-0.11	0.022	9.15E-07	15410	117331
rs34967069	HLA-DQA1	Disorders of the thyroid gland	Endocrine, nutritional and metabolic diseases	T	C	-0.1	0.02	9.57E-07	18307	117331
rs34967069	HLA-DQA1	Thyrotoxicosis	Other	T	C	-0.23	0.048	9.89E-07	2256	132795
rs34967069	HLA-DQA1	Asthma, hospital admissions , main diagnosis only	Other	T	C	-0.11	0.024	1.22E-06	11330	124308
rs34967069	HLA-DQA1	Other/unspecified rheumatoid arthritis	Other	T	C	-0.36	0.075	1.34E-06	1182	133650
rs34967069	HLA-DQA1	Type 1 diabetes with ketoacidosis	Endocrine, nutritional and metabolic diseases	T	C	-0.47	0.097	1.35E-06	760	114000
rs34967069	HLA-DQA1	Asthma (only as main-diagnosis) (more controls excluded)	Respiratory system	T	C	-0.12	0.024	1.37E-06	11335	85305
rs34967069	HLA-DQA1	Type 1 diabetes with coma	Endocrine, nutritional and metabolic diseases	T	C	-0.44	0.091	1.56E-06	775	114000
rs34967069	HLA-DQA1	Bullous disorders	Skin and subcutaneous tissue	T	C	-0.5	0.105	1.71E-06	428	135210
rs34967069	HLA-DQA1	Demyelenating diseases of the central nervous system	Nervous system	T	C	-0.38	0.081	1.96E-06	706	134932
rs34967069	HLA-DQA1	Other systemic involvement of connective tissue (FG)	Other	T	C	-0.22	0.048	4.27E-06	2322	108694
rs34967069	HLA-DQA1	Hypothyroidism, levothyroxin purchases	Other	T	C	-0.13	0.028	4.34E-06	15285	40440
rs34967069	HLA-DQA1	Disorders of thyroid, IBD co-morbidities	Other	T	C	-0.21	0.046	5.70E-06	2843	41759
rs34967069	HLA-DQA1	Hypothyroidism and >3 levothyroxin purchases	Other	T	C	-0.12	0.028	6.60E-06	15285	40375
rs34967069	HLA-DQA1	Other systemic involvement of connective tissue	Musculoskeletal system and connective tissue	T	C	-0.21	0.046	7.01E-06	2366	132489
rs34967069	HLA-DQA1	Hypothyroidism (congenital or acquired)	Other	T	C	-0.12	0.028	7.77E-06	15434	40375
rs34967069	HLA-DQA1	Other (seronegative) rheumatoid arthritis, wide	Other	T	C	-0.27	0.061	1.17E-05	1701	133650
rs34967069	HLA-DQA1	Urticaria and erythema	Skin and subcutaneous tissue	T	C	-0.15	0.037	4.05E-05	3650	131988
rs34967069	HLA-DQA1	Vitamin B12 deficiency anaemia	Blood, blood-forming organs, the immune mechanism	T	C	-0.28	0.069	5.96E-05	1034	131283
rs142158911	LDLR	Statin medication	Other	A	G	-0.36	0.018	1.37E-86	42193	93445
rs142158911	LDLR	Disorders of lipoprotein metabolism and other lipidaemias	Endocrine, nutritional and metabolic diseases	A	G	-0.21	0.028	1.04E-13	8852	122763
rs142158911	LDLR	Metabolic disorders	Endocrine, nutritional and metabolic diseases	A	G	-0.15	0.022	1.79E-11	12875	122763
rs142158911	LDLR	Pure hypercholesterolaemia	Endocrine, nutritional and metabolic diseases	A	G	-0.21	0.033	6.52E-11	5503	122763
rs142158911	LDLR	Coronary artery bypass grafting	Circulatory system	A	G	-0.22	0.046	2.08E-06	3669	127487
rs142158911	LDLR	Hard cardiovascular diseases	Circulatory system	A	G	-0.1	0.023	1.21E-05	18671	116967
rs142158911	LDLR	Endocrine, nutritional and metabolic diseases	Endocrine, nutritional and metabolic diseases	A	G	-0.06	0.015	3.20E-05	46472	89166
rs10455872	LPA	Statin medication	Other	G	A	0.25	0.026	6.76E-21	42193	93445
rs10455872	LPA	Coronary revascularization (ANGIO or CABG)	Circulatory system	G	A	0.47	0.052	5.20E-19	8151	115774
rs10455872	LPA	Coronary atherosclerosis	Circulatory system	G	A	0.35	0.039	6.09E-19	14972	115774
rs10455872	LPA	Coronary artery bypass grafting	Circulatory system	G	A	0.59	0.068	2.11E-18	3669	127487
rs10455872	LPA	Angina pectoris	Circulatory system	G	A	0.36	0.042	6.67E-18	12131	115774
rs10455872	LPA	Ischaemic heart disease, wide definition	Circulatory system	G	A	0.28	0.034	4.28E-17	20283	115355
rs10455872	LPA	Ischemic heart diseases	Circulatory system	G	A	0.28	0.034	1.26E-16	19864	115774
rs10455872	LPA	Major coronary heart disease event	Circulatory system	G	A	0.31	0.039	6.59E-16	13753	121885
rs10455872	LPA	Myocardial infarction	Circulatory system	G	A	0.38	0.051	8.49E-14	8234	115774
rs10455872	LPA	Myocardial infarction, strict	Circulatory system	G	A	0.37	0.051	2.84E-13	7958	115774
rs10455872	LPA	Hard cardiovascular diseases	Circulatory system	G	A	0.24	0.033	1.28E-12	18671	116967
rs10455872	LPA	Major coronary heart disease event excluding revascularizations	Circulatory system	G	A	0.29	0.042	2.24E-12	11429	121855
rs10455872	LPA	Coronary angiopasty	Circulatory system	G	A	0.38	0.056	1.30E-11	5464	127487
rs10455872	LPA	Disorders of lipoprotein metabolism and other lipidaemias	Endocrine, nutritional and metabolic diseases	G	A	0.23	0.04	9.26E-09	8852	122763
rs10455872	LPA	Unstable angina pectoris	Circulatory system	G	A	0.28	0.061	3.81E-06	4775	121855
rs10455872	LPA	Pure hypercholesterolaemia	Endocrine, nutritional and metabolic diseases	G	A	0.21	0.048	1.11E-05	5503	122763
rs10455872	LPA	Metabolic disorders	Endocrine, nutritional and metabolic diseases	G	A	0.14	0.032	1.48E-05	12875	122763
rs1230666	MAGI3	Hypothyroidism,other/unspecified	Endocrine, nutritional and metabolic diseases	G	A	-0.27	0.019	2.60E-48	15410	117331
rs1230666	MAGI3	Disorders of the thyroid gland	Endocrine, nutritional and metabolic diseases	G	A	-0.24	0.017	6.38E-45	18307	117331
rs1230666	MAGI3	Hypothyroidism, levothyroxin purchases	Other	G	A	-0.28	0.023	6.58E-35	15285	40440
rs1230666	MAGI3	Hypothyroidism and >3 levothyroxin purchases	Other	G	A	-0.28	0.023	9.98E-35	15285	40375
rs1230666	MAGI3	Hypothyroidism (congenital or acquired)	Other	G	A	-0.28	0.023	1.47E-34	15434	40375
rs1230666	MAGI3	Hypothyroidism, drug reimbursement	Other	G	A	-0.44	0.037	6.91E-33	4208	40429
rs1230666	MAGI3	Type 1 diabetes without complications	Endocrine, nutritional and metabolic diseases	G	A	-0.44	0.038	4.82E-31	3088	114000
rs1230666	MAGI3	Type 1 diabetes, wide definition, subgroup 1	Other	G	A	-0.44	0.039	3.42E-30	2971	112528
rs1230666	MAGI3	Type 1 diabetes	Endocrine, nutritional and metabolic diseases	G	A	-0.37	0.035	4.76E-27	3707	114000
rs1230666	MAGI3	Type1 diabetes, definitions combined	Other	G	A	-0.54	0.052	1.28E-24	1622	113624
rs1230666	MAGI3	Type 1 diabetes, strict (exclude DM2)	Endocrine, nutritional and metabolic diseases	G	A	-0.54	0.053	3.42E-24	1592	114296
rs1230666	MAGI3	Type 1 diabetes, wide definition	Other	G	A	-0.32	0.032	2.78E-23	4400	113624
rs1230666	MAGI3	Type 1 diabetes, strict definition, subgroup 1	Other	G	A	-0.6	0.06	3.47E-23	1266	112528
rs1230666	MAGI3	Endocrine, nutritional and metabolic diseases	Endocrine, nutritional and metabolic diseases	G	A	-0.12	0.013	1.36E-22	46472	89166
rs1230666	MAGI3	Other/unspecified seropositiverheumatoid arthritis	Other	G	A	-0.39	0.04	1.91E-22	2657	132949
rs1230666	MAGI3	Seropositive rheumatoid arthritis	Other	G	A	-0.39	0.04	2.57E-22	2689	108694
rs1230666	MAGI3	Seropositive rheumatoid arthritis, wide	Other	G	A	-0.38	0.039	3.01E-22	2687	132949
rs1230666	MAGI3	Type 1 diabetes, strict definition	Other	G	A	-0.55	0.057	5.40E-22	1419	113624
rs1230666	MAGI3	Type 1 diabetes with other specified/multiple/unspecified complications	Endocrine, nutritional and metabolic diseases	G	A	-0.45	0.047	6.38E-22	1983	114000
rs1230666	MAGI3	Type 1 diabetes with ophthalmic complications	Endocrine, nutritional and metabolic diseases	G	A	-0.47	0.049	1.11E-21	1786	114000
rs1230666	MAGI3	Diabetic ketoacidosis	Other	G	A	-0.36	0.038	2.85E-21	3071	100700
rs1230666	MAGI3	Rheumatoid arthritis	Musculoskeletal system and connective tissue	G	A	-0.31	0.034	9.50E-20	3638	92736
rs1230666	MAGI3	KELA_REIMBURSEMENT_202	Digestive system	G	A	-0.25	0.028	3.20E-19	5517	130121
rs1230666	MAGI3	Immune disease comorbidities	Other	G	A	-0.18	0.022	3.56E-16	10413	65350
rs1230666	MAGI3	Type 1 diabetes with ketoacidosis	Endocrine, nutritional and metabolic diseases	G	A	-0.58	0.075	6.35E-15	760	114000
rs1230666	MAGI3	Vitamin B12 deficiency anaemia	Blood, blood-forming organs, the immune mechanism	G	A	-0.48	0.063	1.76E-14	1034	131283
rs1230666	MAGI3	Disorders of thyroid, IBD co-morbidities	Other	G	A	-0.3	0.04	2.60E-14	2843	41759
rs1230666	MAGI3	Adult-onset Still disease	Other	G	A	-0.34	0.045	8.34E-14	1988	124272
rs1230666	MAGI3	Other (seronegative) rheumatoid arthritis, wide	Other	G	A	-0.34	0.048	1.69E-12	1701	133650
rs1230666	MAGI3	Diabetic retinopathy	Eye and adnexa	G	A	-0.29	0.042	2.06E-12	2319	126333
rs1230666	MAGI3	Polyarthropathies	Musculoskeletal system and connective tissue	G	A	-0.15	0.022	2.70E-12	8594	92736
rs1230666	MAGI3	Background diabetic retinopathy	Other	G	A	-0.38	0.055	3.24E-12	1294	126784
rs1230666	MAGI3	Diabetic background retinopathy	Eye and adnexa	G	A	-0.37	0.054	7.78E-12	1294	126333
rs1230666	MAGI3	Thyrotoxicosis with diffuse goitr	Endocrine, nutritional and metabolic diseases	G	A	-0.38	0.058	6.77E-11	1216	117331
rs1230666	MAGI3	Proliferative diabetic retinopathy	Other	G	A	-0.17	0.027	4.16E-10	5440	126784
rs1230666	MAGI3	Thyrotoxicosis	Other	G	A	-0.26	0.042	7.11E-10	2256	132795
rs1230666	MAGI3	Other/unspecified rheumatoid arthritis	Other	G	A	-0.36	0.058	7.50E-10	1182	133650
rs1230666	MAGI3	Diabetes, several complications	Other	G	A	-0.2	0.034	2.42E-09	4113	100700
rs1230666	MAGI3	Proliferative diabetic retinopathy	Eye and adnexa	G	A	-0.39	0.067	6.99E-09	865	126333
rs1230666	MAGI3	Diabetic hypoglycemia	Other	G	A	-0.24	0.043	9.01E-09	2413	100700
rs1230666	MAGI3	Thyrotoxicosis, other and/or unspecified	Endocrine, nutritional and metabolic diseases	G	A	-0.28	0.05	1.22E-08	1640	117331
rs1230666	MAGI3	Type 1 diabetes with coma	Endocrine, nutritional and metabolic diseases	G	A	-0.4	0.071	2.03E-08	775	114000
rs1230666	MAGI3	Unspecified diabetes	Endocrine, nutritional and metabolic diseases	G	A	-0.24	0.043	3.56E-08	2258	114000
rs1230666	MAGI3	Type 1 diabetes with renal complications	Endocrine, nutritional and metabolic diseases	G	A	-0.44	0.081	4.95E-08	599	114000
rs1230666	MAGI3	Unspecified diabetic retinopathy	Other	G	A	-0.32	0.06	5.78E-08	1087	126784
rs1230666	MAGI3	Diabetic maculopathy (more controls excluded)	Other	G	A	-0.31	0.06	1.51E-07	1105	113620
rs1230666	MAGI3	Autoimmune diseases related-to ILD	Other	G	A	-0.1	0.019	1.70E-07	11366	123503
rs1230666	MAGI3	Interstitial lung disease endpoints	Other	G	A	-0.09	0.018	2.61E-07	12135	123503
rs1230666	MAGI3	ILD Co-morbidites, CVD and metabolic diseases	Other	G	A	-0.07	0.014	3.17E-07	48145	69868
rs1230666	MAGI3	Diabetic maculopathy	Other	G	A	-0.3	0.059	3.61E-07	1105	131097
rs1230666	MAGI3	Diabetic maculopathy	Eye and adnexa	G	A	-0.3	0.059	3.80E-07	1105	126333
rs1230666	MAGI3	Seronegative rheumatoid arthritis	Other	G	A	-0.3	0.06	5.68E-07	1068	108694
rs1230666	MAGI3	Diabetes, insuline treatment (Kela reimbursement)	Other	G	A	-0.09	0.018	6.24E-07	16684	118954
rs1230666	MAGI3	Diabetes medication	Other	G	A	-0.08	0.017	6.39E-07	19938	115669
rs1230666	MAGI3	Diabetes, insuline treatment (Kela reimbursement) (more controls excluded)	Other	G	A	-0.09	0.018	1.15E-06	16684	113616
rs1230666	MAGI3	Other diabetic retinopathy	Eye and adnexa	G	A	-0.36	0.076	1.92E-06	640	126333
rs1230666	MAGI3	Diabetic retinopathy	Other	G	A	-0.1	0.021	2.04E-06	8854	125526
rs1230666	MAGI3	Diabetic retinopathy (more controls excluded)	Other	G	A	-0.1	0.022	2.71E-06	8854	109788
rs1230666	MAGI3	Diabetes, varying definitions	Other	G	A	-0.08	0.016	3.52E-06	22014	113624
rs1230666	MAGI3	Diabetes mellitus	Endocrine, nutritional and metabolic diseases	G	A	-0.08	0.016	3.67E-06	21638	114000
rs1230666	MAGI3	Other retinal disorders	Eye and adnexa	G	A	-0.11	0.024	6.00E-06	6549	126333
rs1230666	MAGI3	Other diabetes, wide definition	Other	G	A	-0.08	0.017	1.16E-05	19243	111423
rs1230666	MAGI3	Anaemias	Blood, blood-forming organs, the immune mechanism	G	A	-0.12	0.03	3.44E-05	6978	40375
rs1230666	MAGI3	Type 2 diabetes with ophthalmic complications	Endocrine, nutritional and metabolic diseases	G	A	-0.22	0.054	4.02E-05	1399	114000
