# Supplementary material for: A trans‐omic Mendelian randomization study of parental lifespan uncovers novel aging biology and therapeutic candidates for chronic diseases
Source: Aging Cell. 2021 Oct 27;20(11):e13497. doi: 10.1111/acel.13497 (PMC8590095; doi:10.1111/acel.13497)
Supplement: Supplementary file 19 — Supplementary Material [file ACEL-20-e13497-s011.xlsx]

## Sheet: Sheet1
Supplementary Table 1	eGenes association with parental lifespan following correction for multiple testing in the transcriptome-wide association study before applying genetic colocalization
Supplementary Table 2	Posterior probabilities of genetic colocalization (PPH4) using a wide range of priors
Supplementary Table 3	Association between the level of expression of each eGene in GTEx and parental lifespan using inverse variance weighted Mendelian randomization and other outlier-robust methods.
Supplementary Table 4	Association between the level of expression of each eGene in eQTLGen and parental lifespan using inverse variance weighted Mendelian randomization and other outlier-robust methods.
Supplementary Table 5	Tissue specificity of colocalized eGenes of parental lifespan
Supplementary Table 6	Mendelian randomization study of eProteins association with parental lifespan using multiple methods
Supplementary Table 7	Effect of the top protein quantitative trait loci on gene expression level of the gene encoding this protein in GTEx
Supplementary Table 8	Mendelian randomization study of eMetabolites association with parental lifespan using multiple methods
Supplementary Table 9	Therapeutic areas from the Open Targets Platform of the parental lifespan eGenes and eProteins identified by transcriptome-wide association study and genetic colocalization and proteome-wide Mendelian randomization.
Supplementary Table 10	Drug target candidates of parental lifespan eGenes and eProteins from the Open Target Initiative
Supplementary Table 11	Drug target in pathways interacting with parental lifespan eGenes and eProteins from the DrugBank database
Supplementary Table 12	Overview of medications associated with parental lifespan eGenes and eProteins from the Drug Gene Interaction database
Supplementary Table 13	Disease-related traits associated with variation at the PCSK9 locus influencing low-density lipoprotein cholesterol levels in the phenome-wide Mendelian randomization study in FinnGen after correction for multiple testing
Supplementary Table 14	Parental lifespan eGene-trait associations in PhenomeXcan
Supplementary Table 15	Disease-related traits associated with parental lifespan eGenes in the phenome-wide Mendelian randomization study in FinnGen after correction for multiple testing
Supplementary Table 16	Disease-related traits associated with parental lifespan eProteins in the phenome-wide Mendelian randomization study in FinnGen after correction for multiple testing
Supplementary Table 17	Disease-related traits associated with parental lifespan eMetabolites in the phenome-wide Mendelian randomization study in FinnGen after correction for multiple testing
Supplementary Table 18	Disease-related traits associated with parental lifespan variants in the phenome-wide Mendelian randomization study in FinnGen after correction for multiple testing
